# Supplementary material for: Comparative structural and evolutionary analyses predict functional sites in the artemisinin resistance malaria protein K13
Source: Sci Rep. 2019 Jul 23;9:10675. doi: 10.1038/s41598-019-47034-6 (PMC6650413; doi:10.1038/s41598-019-47034-6)
Supplement: Supplementary file 4 — Supplementary Dataset 1 [file 41598_2019_47034_MOESM4_ESM.xlsx]

## Sheet: legend
Dataset S1. Table of site-specific substitution rates (λ and ω) for K13 protein and other Kelch-repeat propeller domains.
For K13, we provide the substitution rate (and 50% credible interval for λ) estimated at each position, the corresponding annotated domain, the Kelch-repeat propeller (KREP) blade and structure, and the ranking of site conservation per domain and on all annotated domains. For other KREP domains (KEAP1, KLHL2, KLHL3, KLHL12), we provide the λ substitution rates and 50% credible interval, and the r…

## Sheet: K13-λ (BTB-KREP)
Position	Amino acid	Domain	KREP blade	KREP Strand/Loop	λ substitution rate	50% credible interval	RANK-ALL	RANK-ALL (%)	RANK-BTB	RANK-BTB (%)	RANK-KREP	RANK-KREP (%)
350	THR	BTB	-	-	0.509181	(0.368059,0.704411)	99	26.2599	34	38.6364	-	-
351	MET	BTB	-	-	0.568327	(0.424333,0.761184)	119	31.565	39	44.3182	-	-
352	ILE	BTB	-	-	0.583863	(0.437617,0.778983)	121	32.0955	41	46.5909	-	-
353	ASP	BTB	-	-	0.610888	(0.459604,0.811967)	130	34.4828	44	50	-	-
354	ILE	BTB	-	-	0.60316	(0.453212,0.802718)	126	33.4218	43	48.8636	-	-
355	ASN	BTB	-	-	0.271475	(0.194189,0.37952)	30	7.95756	9	10.2273	-	-
356	VAL	BTB	-	-	0.186008	(0.128813,0.268598)	11	2.91777	3	3.40909	-	-
357	GLY	BTB	-	-	0.153124	(0.10417,0.225085)	5	1.32626	2	2.27273	-	-
358	GLY	BTB	-	-	0.259623	(0.180051,0.374361)	26	6.89655	7	7.95455	-	-
359	ALA	BTB	-	-	0.962399	(0.748537,1.23736)	210	55.7029	65	73.8636	-	-
360	ILE	BTB	-	-	1.33147	(1.0657,1.66352)	283	75.0663	76	86.3636	-	-
361	PHE	BTB	-	-	0.439444	(0.322073,0.599589)	77	20.4244	28	31.8182	-	-
362	GLU	BTB	-	-	0.355746	(0.255571,0.495186)	48	12.7321	17	19.3182	-	-
363	THR	BTB	-	-	0.668164	(0.503557,0.886579)	142	37.6658	47	53.4091	-	-
364	SER	BTB	-	-	0.529737	(0.397356,0.706222)	107	28.382	35	39.7727	-	-
365	ARG	BTB	-	-	0.457874	(0.33687,0.622343)	84	22.2812	30	34.0909	-	-
366	HIS	BTB	-	-	0.986931	(0.768318,1.26775)	215	57.0292	66	75	-	-
367	THR	BTB	-	-	0.673762	(0.511062,0.888258)	144	38.1963	48	54.5455	-	-
368	LEU	BTB	-	-	0.551009	(0.411285,0.738202)	113	29.9735	37	42.0455	-	-
369	THR	BTB	-	-	1.21404	(0.9692,1.52074)	257	68.1698	70	79.5455	-	-
370	GLN	BTB	-	-	0.736128	(0.56069,0.966459)	160	42.4403	54	61.3636	-	-
371	GLN	BTB	-	-	0.714282	(0.544886,0.93634)	154	40.8488	50	56.8182	-	-
372	LYS	BTB	-	-	1.57616	(1.27849,1.94314)	306	81.1671	80	90.9091	-	-
373	ASP	BTB	-	-	1.29918	(1.03668,1.62815)	270	71.618	72	81.8182	-	-
374	SER	BTB	-	-	0.486673	(0.365743,0.647587)	92	24.4032	33	37.5	-	-
375	PHE	BTB	-	-	0.863525	(0.667827,1.11657)	185	49.0716	61	69.3182	-	-
376	ILE	BTB	-	-	0.572135	(0.430391,0.760562)	120	31.8302	40	45.4545	-	-
377	GLU	BTB	-	-	1.75947	(1.44796,2.13798)	325	86.2069	84	95.4545	-	-
378	LYS	BTB	-	-	1.75652	(1.44365,2.13721)	324	85.9416	83	94.3182	-	-
379	LEU	BTB	-	-	1.10597	(0.877168,1.39446)	234	62.069	68	77.2727	-	-
380	LEU	BTB	-	-	0.827795	(0.637259,1.0753)	178	47.2149	58	65.9091	-	-
381	SER	BTB	-	-	0.393183	(0.284711,0.542981)	61	16.1804	21	23.8636	-	-
382	GLY	BTB	-	-	0.386164	(0.278126,0.536169)	58	15.3846	20	22.7273	-	-
383	ARG	BTB	-	-	0.719265	(0.546471,0.946696)	155	41.1141	51	57.9545	-	-
384	HIS	BTB	-	-	1.70691	(1.39637,2.08652)	316	83.8196	81	92.0455	-	-
385	HIS	BTB	-	-	1.34079	(1.07443,1.67319)	285	75.5968	77	87.5	-	-
386	VAL	BTB	-	-	1.79091	(1.47084,2.18064)	327	86.7374	85	96.5909	-	-
387	THR	BTB	-	-	1.27535	(1.01703,1.59927)	267	70.8223	71	80.6818	-	-
388	ARG	BTB	-	-	0.546346	(0.409585,0.728771)	112	29.7082	36	40.9091	-	-
389	ASP	BTB	-	-	0.271788	(0.19234,0.384053)	31	8.22281	10	11.3636	-	-
390	LYS	BTB	-	-	0.595677	(0.4415,0.803693)	125	33.1565	42	47.7273	-	-
391	GLN	BTB	-	-	0.920787	(0.710399,1.19348)	202	53.5809	64	72.7273	-	-
392	GLY	BTB	-	-	0.441569	(0.321919,0.605689)	78	20.6897	29	32.9545	-	-
393	ARG	BTB	-	-	0.459333	(0.338671,0.622983)	85	22.5464	31	35.2273	-	-
394	ILE	BTB	-	-	0.659072	(0.498513,0.871344)	140	37.1353	46	52.2727	-	-
395	PHE	BTB	-	-	0.287972	(0.206724,0.401153)	34	9.01857	12	13.6364	-	-
396	LEU	BTB	-	-	0.430224	(0.310573,0.595972)	73	19.3634	25	28.4091	-	-
397	ASP	BTB	-	-	0.200801	(0.135861,0.296781)	15	3.97878	5	5.68182	-	-
398	ARG	BTB	-	-	0.152868	(0.102115,0.228846)	4	1.06101	1	1.13636	-	-
399	ASP	BTB	-	-	0.189937	(0.128729,0.28025)	13	3.44828	4	4.54545	-	-
400	SER	BTB	-	-	0.40008	(0.288724,0.554384)	63	16.7109	22	25	-	-
401	GLU	BTB	-	-	0.279786	(0.19516,0.40111)	32	8.48806	11	12.5	-	-
402	LEU	BTB	-	-	0.262328	(0.184229,0.373535)	28	7.42706	8	9.09091	-	-
403	PHE	BTB	-	-	0.208982	(0.14491,0.301384)	16	4.24403	6	6.81818	-	-
404	ARG	BTB	-	-	0.312011	(0.22153,0.439449)	39	10.3448	16	18.1818	-	-
405	ILE	BTB	-	-	0.561382	(0.417077,0.755616)	116	30.7692	38	43.1818	-	-
406	ILE	BTB	-	-	0.479559	(0.353144,0.651227)	91	24.1379	32	36.3636	-	-
407	LEU	BTB	-	-	0.298385	(0.212398,0.419185)	37	9.81432	14	15.9091	-	-
408	ASN	BTB	-	-	0.403655	(0.291472,0.559014)	65	17.2414	23	26.1364	-	-
409	PHE	BTB	-	-	0.428046	(0.314472,0.582636)	72	19.0981	24	27.2727	-	-
410	LEU	BTB	-	-	0.299471	(0.213509,0.420042)	38	10.0796	15	17.0455	-	-
411	ARG	BTB	-	-	0.293694	(0.20797,0.414753)	36	9.54907	13	14.7727	-	-
412	ASN	BTB	-	-	0.719462	(0.545609,0.94871)	156	41.3793	52	59.0909	-	-
413	PRO	BTB	-	-	0.85591	(0.662766,1.10534)	182	48.2759	60	68.1818	-	-
414	LEU	BTB	-	-	2.17818	(1.81033,2.62076)	359	95.2255	88	100	-	-
415	THR	BTB	-	-	1.85094	(1.52169,2.25144)	330	87.5332	87	98.8636	-	-
416	ILE	BTB	-	-	0.884029	(0.68483,1.14117)	188	49.8674	62	70.4545	-	-
417	PRO	BTB	-	-	0.436429	(0.32069,0.593939)	76	20.1592	27	30.6818	-	-
418	ILE	BTB	-	-	1.04562	(0.817483,1.33742)	225	59.6817	67	76.1364	-	-
419	PRO	BTB	-	-	0.356403	(0.259979,0.488588)	49	12.9973	18	20.4545	-	-
420	LYS	BTB	-	-	0.676066	(0.50738,0.900834)	146	38.7268	49	55.6818	-	-
421	ASP	BTB	-	-	0.649174	(0.491121,0.858091)	137	36.3395	45	51.1364	-	-
422	LEU	BTB	-	-	1.37208	(1.10121,1.70959)	288	76.3926	78	88.6364	-	-
423	SER	BTB	-	-	1.80487	(1.47934,2.20203)	328	87.0027	86	97.7273	-	-
424	GLU	BTB	-	-	0.76391	(0.586602,0.994812)	165	43.7666	56	63.6364	-	-
425	SER	BTB	-	-	0.38245	(0.281166,0.520219)	55	14.5889	19	21.5909	-	-
426	GLU	BTB	-	-	1.31579	(1.05311,1.64399)	275	72.9443	74	84.0909	-	-
427	ALA	BTB	-	-	1.41501	(1.14076,1.7552)	292	77.4536	79	89.7727	-	-
428	LEU	BTB	-	-	0.85057	(0.660366,1.09556)	181	48.0106	59	67.0455	-	-
429	LEU	BTB	-	-	1.30831	(1.04923,1.63136)	271	71.8833	73	82.9545	-	-
430	LYS	BTB	-	-	1.32074	(1.05797,1.64878)	279	74.0053	75	85.2273	-	-
431	GLU	BTB	-	-	0.432247	(0.319272,0.585199)	75	19.8939	26	29.5455	-	-
432	ALA	BTB	-	-	1.20447	(0.961077,1.50951)	251	66.5782	69	78.4091	-	-
433	GLU	BTB	-	-	1.74917	(1.43321,2.13478)	321	85.1459	82	93.1818	-	-
434	PHE	BTB	-	-	0.744117	(0.567889,0.975034)	163	43.2361	55	62.5	-	-
435	TYR	BTB	-	-	0.783533	(0.603447,1.01736)	166	44.0318	57	64.7727	-	-
436	GLY	BTB	-	-	0.73109	(0.561914,0.951198)	158	41.9098	53	60.2273	-	-
437	ILE	BTB	-	-	0.900439	(0.701386,1.15598)	195	51.7241	63	71.5909	-	-
438	LYS	Other	-	-	0.904196	(0.702453,1.16388)	197	52.2546	-	-	-	-
439	PHE	Other	-	-	0.46844	(0.34565,0.634849)	88	23.3422	-	-	-	-
440	LEU	Other	-	-	0.729547	(0.555867,0.957493)	157	41.6446	-	-	-	-
441	PRO	Other	-	-	0.88534	(0.683172,1.14733)	190	50.3979	-	-	-	-
442	PHE	Other	-	-	1.01498	(0.793431,1.29838)	219	58.0902	-	-	-	-
443	PRO	KREP	1	AB loop	0.518429	(0.386592,0.695225)	104	27.5862	-	-	69	24.2958
444	LEU	KREP	1	B strand	0.385926	(0.281095,0.529852)	57	15.1194	-	-	38	13.3803
445	VAL	KREP	1	B strand	0.975212	(0.763872,1.24502)	212	56.2334	-	-	143	50.3521
446	PHE	KREP	1	B strand	0.790269	(0.612639,1.0194)	169	44.8276	-	-	110	38.7324
447	CYS	KREP	1	B strand	1.62107	(1.32433,1.9843)	312	82.7586	-	-	227	79.9296
448	ILE	KREP	1	B strand	1.32799	(1.06789,1.65145)	282	74.8011	-	-	202	71.1268
449	GLY	KREP	1	BC loop	0.361976	(0.265924,0.492722)	50	13.2626	-	-	32	11.2676
450	GLY	KREP	1	BC loop	0.280762	(0.205764,0.383096)	33	8.75332	-	-	22	7.74648
451	PHE	KREP	1	BC loop	0.911931	(0.711654,1.16857)	199	52.7851	-	-	132	46.4789
452	ASP	KREP	1	BC loop	1.12238	(0.889469,1.41627)	237	62.8647	-	-	164	57.7465
453	GLY	KREP	1	BC loop	0.787457	(0.604813,1.02526)	168	44.5623	-	-	109	38.3803
454	VAL	KREP	1	BC loop	1.91324	(1.57485,2.32434)	338	89.6552	-	-	246	86.6197
455	GLU	KREP	1	BC loop	1.60384	(1.30496,1.97117)	309	81.9629	-	-	224	78.8732
456	TYR	KREP	1	BC loop	0.884461	(0.690996,1.13209)	189	50.1326	-	-	125	44.0141
457	LEU	KREP	1	BC loop	0.495155	(0.371247,0.66042)	93	24.6684	-	-	59	20.7746
458	ASN	KREP	1	BC loop	1.59366	(1.30179,1.95097)	307	81.4324	-	-	222	78.169
459	SER	KREP	1	BC loop	1.38187	(1.11447,1.71344)	290	76.9231	-	-	207	72.8873
460	MET	KREP	1	C strand	1.19365	(0.954541,1.49267)	249	66.0477	-	-	176	61.9718
461	GLU	KREP	1	C strand	0.516344	(0.389873,0.683839)	102	27.0557	-	-	67	23.5915
462	LEU	KREP	1	C strand	0.794084	(0.612678,1.0292)	170	45.0928	-	-	111	39.0845
463	LEU	KREP	1	C strand	0.63345	(0.480756,0.834641)	133	35.2785	-	-	88	30.9859
464	ASP	KREP	1	C strand	0.865902	(0.671986,1.11578)	186	49.3369	-	-	123	43.3099
465	ILE	KREP	1	CD loop	2.42005	(2.03078,2.88394)	368	97.6127	-	-	275	96.831
466	SER	KREP	1	CD loop	2.35512	(1.97072,2.8145)	366	97.0822	-	-	273	96.1268
467	GLN	KREP	1	CD loop	2.09781	(1.74116,2.52752)	357	94.695	-	-	265	93.3099
468	GLN	KREP	1	CD loop	1.60674	(1.30825,1.97333)	310	82.2281	-	-	225	79.2254
469	CYS	KREP	1	D strand	1.21841	(0.970602,1.52949)	260	68.9655	-	-	185	65.1408
470	TRP	KREP	1	D strand	0.405397	(0.300198,0.547461)	66	17.5066	-	-	43	15.1408
471	ARG	KREP	1	D strand	0.642496	(0.484931,0.851256)	136	36.0743	-	-	91	32.0423
472	MET	KREP	1	D strand	1.14351	(0.904533,1.44562)	240	63.6605	-	-	167	58.8028
473	CYS	KREP	1	DA loop	0.918313	(0.716575,1.17685)	200	53.0504	-	-	133	46.831
474	THR	KREP	1	DA loop	1.10933	(0.875075,1.40629)	235	62.3342	-	-	162	57.0423
475	PRO	KREP	2	DA loop	1.0587	(0.837169,1.33885)	228	60.4775	-	-	156	54.9296
476	MET	KREP	2	DA loop	0.591949	(0.447717,0.782646)	123	32.626	-	-	81	28.5211
477	SER	KREP	2	DA loop	1.89601	(1.55791,2.3075)	337	89.3899	-	-	245	86.2676
478	THR	KREP	2	DA loop	0.736218	(0.562685,0.963268)	161	42.7056	-	-	105	36.9718
479	LYS	KREP	2	DA loop	0.817872	(0.634284,1.0546)	176	46.6844	-	-	117	41.1972
480	LYS	KREP	2	DA loop	0.42066	(0.311041,0.568912)	71	18.8329	-	-	48	16.9014
481	ALA	KREP	2	DA loop	0.675946	(0.515481,0.886362)	145	38.4615	-	-	96	33.8028
482	TYR	KREP	2	DA loop	0.383558	(0.279946,0.525519)	56	14.8541	-	-	37	13.0282
483	PHE	KREP	2	DA loop	0.6813	(0.520734,0.891376)	148	39.2573	-	-	98	34.507
484	GLY	KREP	2	A strand	1.02952	(0.815997,1.29893)	223	59.1512	-	-	152	53.5211
485	SER	KREP	2	A strand	1.82267	(1.5036,2.20945)	329	87.2679	-	-	238	83.8028
486	ALA	KREP	2	A strand	1.32141	(1.06598,1.63805)	280	74.2706	-	-	200	70.4225
487	VAL	KREP	2	A strand	1.75583	(1.4436,2.13561)	323	85.6764	-	-	236	83.0986
488	LEU	KREP	2	A strand	1.31534	(1.05628,1.63795)	274	72.679	-	-	196	69.0141
489	ASN	KREP	2	AB loop	1.45761	(1.1747,1.80866)	298	79.0451	-	-	214	75.3521
490	ASN	KREP	2	AB loop	0.738291	(0.567703,0.960138)	162	42.9708	-	-	106	37.3239
491	PHE	KREP	2	B strand	0.841197	(0.651558,1.08603)	179	47.4801	-	-	119	41.9014
492	LEU	KREP	2	B strand	0.943853	(0.739333,1.20495)	206	54.6419	-	-	138	48.5915
493	TYR	KREP	2	B strand	0.923141	(0.72206,1.18022)	204	54.1114	-	-	136	47.8873
494	VAL	KREP	2	B strand	0.786298	(0.607375,1.01793)	167	44.2971	-	-	108	38.0282
495	PHE	KREP	2	B strand	0.503039	(0.375754,0.673443)	96	25.4642	-	-	62	21.831
496	GLY	KREP	2	BC loop	0.219436	(0.155755,0.309152)	17	4.50928	-	-	11	3.87324
497	GLY	KREP	2	BC loop	0.230915	(0.165093,0.322981)	20	5.30504	-	-	14	4.92958
498	ASN	KREP	2	BC loop	0.414243	(0.302856,0.566596)	67	17.7719	-	-	44	15.493
499	ASN	KREP	2	BC loop	0.441922	(0.326517,0.598116)	79	20.9549	-	-	50	17.6056
500	TYR	KREP	2	BC loop	1.18341	(0.934599,1.49845)	246	65.252	-	-	173	60.9155
501	ASP	KREP	2	BC loop	1.10964	(0.871811,1.41236)	236	62.5995	-	-	163	57.3944
502	TYR	KREP	2	BC loop	0.532643	(0.395015,0.718223)	108	28.6472	-	-	72	25.3521
503	LYS	KREP	2	BC loop	0.245069	(0.170536,0.352178)	23	6.1008	-	-	17	5.98592
504	ALA	KREP	2	BC loop	0.17541	(0.122306,0.251571)	9	2.38727	-	-	7	2.46479
505	LEU	KREP	2	BC loop	0.240706	(0.169723,0.341378)	22	5.83554	-	-	16	5.6338
506	PHE	KREP	2	BC loop	0.701038	(0.537789,0.913843)	151	40.0531	-	-	101	35.5634
507	GLU	KREP	2	BC loop	1.37069	(1.10126,1.70604)	287	76.1273	-	-	205	72.1831
508	THR	KREP	2	C strand	1.01819	(0.80336,1.29047)	220	58.3554	-	-	149	52.4648
509	GLU	KREP	2	C strand	0.461733	(0.343872,0.619991)	87	23.0769	-	-	56	19.7183
510	VAL	KREP	2	C strand	0.469788	(0.348475,0.633334)	89	23.6074	-	-	57	20.0704
511	TYR	KREP	2	C strand	0.35046	(0.255191,0.481297)	46	12.2016	-	-	30	10.5634
512	ASP	KREP	2	C strand	0.387192	(0.282419,0.530835)	59	15.6499	-	-	39	13.7324
513	ARG	KREP	2	CD loop	0.733625	(0.557589,0.965237)	159	42.1751	-	-	104	36.6197
514	LEU	KREP	2	CD loop	0.349984	(0.252554,0.485001)	45	11.9363	-	-	29	10.2113
515	ARG	KREP	2	CD loop	0.709539	(0.53929,0.933534)	153	40.5836	-	-	103	36.2676
516	ASP	KREP	2	CD loop	0.811217	(0.626596,1.05023)	175	46.4191	-	-	116	40.8451
517	VAL	KREP	2	D strand	2.71415	(2.29459,3.21043)	373	98.939	-	-	280	98.5915
518	TRP	KREP	2	D strand	0.621591	(0.475434,0.812679)	132	35.0133	-	-	87	30.6338
519	TYR	KREP	2	D strand	2.57725	(2.17298,3.05673)	372	98.6737	-	-	279	98.2394
520	VAL	KREP	2	D strand	3.28495	(2.81873,3.82828)	377	100	-	-	284	100
521	SER	KREP	2	DA loop	1.96423	(1.62559,2.37342)	345	91.5119	-	-	253	89.0845
522	SER	KREP	2	DA loop	1.31416	(1.05627,1.635)	272	72.1485	-	-	194	68.3099
523	ASN	KREP	3	DA loop	1.56434	(1.2716,1.92449)	304	80.6366	-	-	220	77.4648
524	LEU	KREP	3	DA loop	0.594008	(0.450909,0.782521)	124	32.8912	-	-	82	28.8732
525	ASN	KREP	3	DA loop	1.75545	(1.43543,2.1468)	322	85.4111	-	-	235	82.7465
526	ILE	KREP	3	DA loop	1.57034	(1.27415,1.93537)	305	80.9019	-	-	221	77.8169
527	PRO	KREP	3	DA loop	0.528816	(0.396915,0.70455)	106	28.1167	-	-	71	25
528	ARG	KREP	3	DA loop	0.169962	(0.118546,0.243677)	8	2.12202	-	-	6	2.11268
529	ARG	KREP	3	DA loop	0.134618	(0.0923566,0.196219)	1	0.265252	-	-	1	0.352113
530	ASN	KREP	3	DA loop	0.186782	(0.129498,0.269405)	12	3.18302	-	-	9	3.16901
531	ASN	KREP	3	DA loop	0.606706	(0.458932,0.802061)	128	33.9523	-	-	84	29.5775
532	CYS	KREP	3	A strand	1.12354	(0.891261,1.41636)	238	63.13	-	-	165	58.0986
533	GLY	KREP	3	A strand	0.904175	(0.713073,1.14649)	196	51.9894	-	-	130	45.7746
534	VAL	KREP	3	A strand	2.37411	(1.99358,2.82727)	367	97.3475	-	-	274	96.4789
535	THR	KREP	3	A strand	2.12964	(1.77721,2.55195)	358	94.9602	-	-	266	93.662
536	SER	KREP	3	A strand	2.00035	(1.65973,2.41088)	351	93.1034	-	-	259	91.1972
537	ASN	KREP	3	AB loop	2.27473	(1.89989,2.72353)	364	96.5517	-	-	271	95.4225
538	GLY	KREP	3	AB loop	1.87778	(1.54427,2.28332)	334	88.5942	-	-	242	85.2113
539	ARG	KREP	3	B strand	0.539129	(0.405687,0.716463)	110	29.1777	-	-	74	26.0563
540	ILE	KREP	3	B strand	0.919334	(0.719988,1.17387)	201	53.3156	-	-	134	47.1831
541	TYR	KREP	3	B strand	1.08921	(0.86427,1.3727)	232	61.5385	-	-	160	56.338
542	CYS	KREP	3	B strand	0.970573	(0.761975,1.23628)	211	55.9682	-	-	142	50
543	ILE	KREP	3	B strand	0.934901	(0.730679,1.1962)	205	54.3767	-	-	137	48.2394
544	GLY	KREP	3	BC loop	0.331345	(0.240936,0.455679)	42	11.1406	-	-	26	9.15493
545	GLY	KREP	3	BC loop	0.162572	(0.114113,0.231608)	7	1.85676	-	-	5	1.76056
546	TYR	KREP	3	BC loop	0.230902	(0.162617,0.32786)	19	5.03979	-	-	13	4.57746
547	ASP	KREP	3	BC loop	0.418378	(0.305698,0.572591)	69	18.3024	-	-	46	16.1972
548	GLY	KREP	3	BC loop	0.353472	(0.256336,0.487415)	47	12.4668	-	-	31	10.9155
549	SER	KREP	3	BC loop	2.42714	(2.03342,2.89709)	369	97.878	-	-	276	97.1831
550	SER	KREP	3	BC loop	2.79264	(2.3667,3.29524)	374	99.2042	-	-	281	98.9437
551	ILE	KREP	3	BC loop	0.615966	(0.468008,0.810699)	131	34.748	-	-	86	30.2817
552	ILE	KREP	3	BC loop	0.80124	(0.618455,1.03805)	172	45.6233	-	-	113	39.7887
553	PRO	KREP	3	BC loop	1.44859	(1.17637,1.78381)	293	77.7188	-	-	209	73.5915
554	ASN	KREP	3	BC loop	1.19332	(0.950356,1.4984)	248	65.7825	-	-	175	61.6197
555	VAL	KREP	3	C strand	0.60606	(0.460966,0.796824)	127	33.687	-	-	83	29.2254
556	GLU	KREP	3	C strand	0.554825	(0.42118,0.730877)	115	30.504	-	-	77	27.1127
557	ALA	KREP	3	C strand	1.26176	(1.01049,1.57551)	264	70.0265	-	-	189	66.5493
558	TYR	KREP	3	C strand	0.511629	(0.38338,0.68278)	100	26.5252	-	-	65	22.8873
559	ASP	KREP	3	C strand	0.388263	(0.283763,0.531248)	60	15.9151	-	-	40	14.0845
560	HIS	KREP	3	CD loop	1.35496	(1.08316,1.69497)	286	75.8621	-	-	204	71.831
561	ARG	KREP	3	CD loop	0.381483	(0.273545,0.532011)	54	14.3236	-	-	36	12.6761
562	MET	KREP	3	CD loop	0.367732	(0.263569,0.513061)	52	13.7931	-	-	34	11.9718
563	LYS	KREP	3	CD loop	0.750435	(0.573346,0.98222)	164	43.5013	-	-	107	37.6761
564	ALA	KREP	3	D strand	1.14389	(0.905679,1.44477)	241	63.9257	-	-	168	59.1549
565	TRP	KREP	3	D strand	0.516935	(0.389848,0.685453)	103	27.321	-	-	68	23.9437
566	VAL	KREP	3	D strand	1.88336	(1.55124,2.28659)	335	88.8594	-	-	243	85.5634
567	GLU	KREP	3	D strand	2.22933	(1.86303,2.66764)	362	96.0212	-	-	269	94.7183
568	VAL	KREP	3	DA loop	2.07034	(1.71832,2.49448)	355	94.1645	-	-	263	92.6056
569	ALA	KREP	3	DA loop	0.856553	(0.665017,1.10326)	183	48.5411	-	-	121	42.6056
570	PRO	KREP	4	DA loop	1.15644	(0.919687,1.45415)	242	64.191	-	-	169	59.507
571	LEU	KREP	4	DA loop	0.567973	(0.428852,0.752224)	118	31.2997	-	-	79	27.8169
572	ASN	KREP	4	DA loop	1.45696	(1.17291,1.80981)	297	78.7798	-	-	213	75
573	THR	KREP	4	DA loop	1.6153	(1.31291,1.98734)	311	82.4934	-	-	226	79.5775
574	PRO	KREP	4	DA loop	0.608242	(0.463115,0.798847)	129	34.2175	-	-	85	29.9296
575	ARG	KREP	4	DA loop	0.238409	(0.16857,0.337181)	21	5.57029	-	-	15	5.28169
576	SER	KREP	4	DA loop	0.145056	(0.0996637,0.211123)	3	0.795756	-	-	3	1.05634
577	SER	KREP	4	DA loop	0.198438	(0.137453,0.286482)	14	3.71353	-	-	10	3.52113
578	ALA	KREP	4	DA loop	0.551372	(0.41325,0.735658)	114	30.2387	-	-	76	26.7606
579	MET	KREP	4	A strand	0.804037	(0.623294,1.03719)	173	45.8886	-	-	114	40.1408
580	CYS	KREP	4	A strand	1.21406	(0.971403,1.51734)	258	68.435	-	-	183	64.4366
581	VAL	KREP	4	A strand	1.06461	(0.843777,1.34324)	229	60.7427	-	-	157	55.2817
582	ALA	KREP	4	A strand	1.92803	(1.59709,2.32753)	341	90.4509	-	-	249	87.6761
583	PHE	KREP	4	A strand	1.33762	(1.07454,1.66512)	284	75.3316	-	-	203	71.4789
584	ASP	KREP	4	AB loop	1.07118	(0.841689,1.36325)	230	61.008	-	-	158	55.6338
585	ASN	KREP	4	AB loop	1.45571	(1.17468,1.80396)	296	78.5146	-	-	212	74.6479
586	LYS	KREP	4	B strand	1.86165	(1.53497,2.25785)	333	88.3289	-	-	241	84.8592
587	ILE	KREP	4	B strand	0.951181	(0.748915,1.20807)	209	55.4377	-	-	141	49.6479
588	TYR	KREP	4	B strand	1.20908	(0.965308,1.51441)	252	66.8435	-	-	178	62.6761
589	VAL	KREP	4	B strand	0.874908	(0.682213,1.12203)	187	49.6021	-	-	124	43.662
590	ILE	KREP	4	B strand	0.987957	(0.77483,1.25971)	216	57.2944	-	-	146	51.4085
591	GLY	KREP	4	BC loop	0.265763	(0.190535,0.370693)	29	7.69231	-	-	21	7.39437
592	GLY	KREP	4	BC loop	0.161721	(0.113805,0.22981)	6	1.59151	-	-	4	1.40845
593	THR	KREP	4	BC loop	0.253946	(0.180758,0.356766)	25	6.6313	-	-	19	6.69014
594	ASN	KREP	4	BC loop	1.37396	(1.09996,1.71622)	289	76.6578	-	-	206	72.5352
595	GLY	KREP	4	BC loop	0.444638	(0.322948,0.612182)	80	21.2202	-	-	51	17.9577
596	GLU	KREP	4	BC loop	0.449904	(0.326949,0.6191)	81	21.4854	-	-	52	18.3099
597	ARG	KREP	4	BC loop	0.230588	(0.163745,0.324717)	18	4.77454	-	-	12	4.22535
598	LEU	KREP	4	BC loop	0.261827	(0.185704,0.369154)	27	7.1618	-	-	20	7.04225
599	ASN	KREP	4	BC loop	0.704376	(0.53993,0.918908)	152	40.3183	-	-	102	35.9155
600	SER	KREP	4	BC loop	0.591468	(0.444044,0.787836)	122	32.3607	-	-	80	28.169
601	ILE	KREP	4	C strand	0.641716	(0.488245,0.843429)	135	35.809	-	-	90	31.6901
602	GLU	KREP	4	C strand	0.461431	(0.344367,0.618291)	86	22.8117	-	-	55	19.3662
603	VAL	KREP	4	C strand	0.976971	(0.766407,1.24539)	213	56.4987	-	-	144	50.7042
604	TYR	KREP	4	C strand	0.498519	(0.373671,0.66508)	95	25.1989	-	-	61	21.4789
605	GLU	KREP	4	C strand	0.897833	(0.698046,1.1548)	194	51.4589	-	-	129	45.4225
606	GLU	KREP	4	CD loop	1.71867	(1.40426,2.10349)	317	84.0849	-	-	231	81.338
607	LYS	KREP	4	CD loop	0.666643	(0.501766,0.885697)	141	37.4005	-	-	94	33.0986
608	MET	KREP	4	CD loop	0.640836	(0.48139,0.853094)	134	35.5438	-	-	89	31.338
609	ASN	KREP	4	CD loop	0.690669	(0.526017,0.90686)	150	39.7878	-	-	100	35.2113
610	LYS	KREP	4	D strand	0.94519	(0.735548,1.21458)	207	54.9072	-	-	139	48.9437
611	TRP	KREP	4	D strand	0.377866	(0.277988,0.51363)	53	14.0584	-	-	35	12.3239
612	GLU	KREP	4	D strand	0.904909	(0.702814,1.16512)	198	52.5199	-	-	131	46.1268
613	GLN	KREP	4	D strand	2.21938	(1.85032,2.66206)	361	95.756	-	-	268	94.3662
614	PHE	KREP	4	DA loop	1.1918	(0.949776,1.49551)	247	65.5172	-	-	174	61.2676
615	PRO	KREP	4	DA loop	1.45278	(1.17049,1.80314)	294	77.9841	-	-	210	73.9437
616	TYR	KREP	5	DA loop	1.95136	(1.61273,2.3611)	343	90.9814	-	-	251	88.3803
617	ALA	KREP	5	DA loop	1.26432	(1.01151,1.58033)	266	70.557	-	-	191	67.2535
618	LEU	KREP	5	DA loop	0.503302	(0.375501,0.674599)	97	25.7294	-	-	63	22.1831
619	LEU	KREP	5	DA loop	0.563341	(0.417326,0.760445)	117	31.0345	-	-	78	27.4648
620	GLU	KREP	5	DA loop	0.515736	(0.380831,0.698428)	101	26.7905	-	-	66	23.2394
621	ALA	KREP	5	DA loop	0.649592	(0.493362,0.855294)	138	36.6048	-	-	92	32.3944
622	ARG	KREP	5	DA loop	0.184154	(0.128893,0.263109)	10	2.65252	-	-	8	2.8169
623	SER	KREP	5	DA loop	0.142749	(0.0981462,0.207621)	2	0.530504	-	-	2	0.704225
624	SER	KREP	5	DA loop	0.292325	(0.207678,0.411473)	35	9.28382	-	-	23	8.09859
625	GLY	KREP	5	DA loop	0.470222	(0.351068,0.629818)	90	23.8727	-	-	58	20.4225
626	ALA	KREP	5	A strand	1.25458	(1.00151,1.57159)	263	69.7613	-	-	188	66.1972
627	ALA	KREP	5	A strand	0.654885	(0.502993,0.852644)	139	36.87	-	-	93	32.7465
628	PHE	KREP	5	A strand	1.17545	(0.936612,1.47519)	244	64.7215	-	-	171	60.2113
629	ASN	KREP	5	A strand	1.97836	(1.64092,2.3852)	348	92.3077	-	-	256	90.1408
630	TYR	KREP	5	A strand	1.92671	(1.59227,2.33139)	340	90.1857	-	-	248	87.3239
631	LEU	KREP	5	AB loop	1.72127	(1.40646,2.10655)	319	84.6154	-	-	233	82.0423
632	ASN	KREP	5	AB loop	1.3243	(1.05985,1.65473)	281	74.5358	-	-	201	70.7746
633	GLN	KREP	5	B strand	0.983709	(0.773629,1.25084)	214	56.7639	-	-	145	51.0563
634	ILE	KREP	5	B strand	1.04634	(0.827274,1.32343)	226	59.9469	-	-	154	54.2254
635	TYR	KREP	5	B strand	1.21178	(0.969296,1.51493)	255	67.6393	-	-	181	63.7324
636	VAL	KREP	5	B strand	1.00969	(0.796154,1.28049)	218	57.8249	-	-	148	52.1127
637	VAL	KREP	5	B strand	1.13597	(0.901997,1.43062)	239	63.3952	-	-	166	58.4507
638	GLY	KREP	5	BC loop	0.431498	(0.320904,0.580206)	74	19.6286	-	-	49	17.2535
639	GLY	KREP	5	BC loop	0.246613	(0.178487,0.340741)	24	6.36605	-	-	18	6.33803
640	ILE	KREP	5	BC loop	0.403411	(0.295939,0.549911)	64	16.9761	-	-	42	14.7887
641	ASP	KREP	5	BC loop	0.523389	(0.392424,0.698062)	105	27.8515	-	-	70	24.6479
642	ASN	KREP	5	BC loop	1.62628	(1.3249,1.99622)	313	83.0239	-	-	228	80.2817
643	GLU	KREP	5	BC loop	3.09838	(2.64235,3.63312)	376	99.7347	-	-	283	99.6479
644	HIS	KREP	5	BC loop	1.21025	(0.962911,1.52113)	253	67.1088	-	-	179	63.0282
645	ASN	KREP	5	BC loop	1.85998	(1.52973,2.26152)	332	88.0637	-	-	240	84.507
646	ILE	KREP	5	BC loop	0.84782	(0.659648,1.08967)	180	47.7454	-	-	120	42.2535
647	LEU	KREP	5	BC loop	1.03303	(0.815784,1.30813)	224	59.4164	-	-	153	53.8732
648	ASP	KREP	5	BC loop	1.93652	(1.6058,2.33534)	342	90.7162	-	-	250	88.0282
649	SER	KREP	5	BC loop	0.498451	(0.372829,0.666401)	94	24.9337	-	-	60	21.1268
650	VAL	KREP	5	C strand	0.890341	(0.694644,1.14117)	191	50.6631	-	-	126	44.3662
651	GLU	KREP	5	C strand	0.455313	(0.33979,0.610113)	82	21.7507	-	-	53	18.662
652	GLN	KREP	5	C strand	1.39823	(1.12881,1.73196)	291	77.1883	-	-	208	73.2394
653	TYR	KREP	5	C strand	1.05654	(0.837496,1.33288)	227	60.2122	-	-	155	54.5775
654	GLN	KREP	5	C strand	1.21394	(0.96753,1.52311)	256	67.9045	-	-	182	64.0845
655	PRO	KREP	5	CD loop	1.09458	(0.864703,1.38556)	233	61.8037	-	-	161	56.6901
656	PHE	KREP	5	CD loop	1.98663	(1.64007,2.40642)	350	92.8382	-	-	258	90.8451
657	ASN	KREP	5	CD loop	1.88346	(1.55022,2.28834)	336	89.1247	-	-	244	85.9155
658	LYS	KREP	5	CD loop	1.18167	(0.939404,1.48642)	245	64.9867	-	-	172	60.5634
659	ARG	KREP	5	D strand	1.60205	(1.3044,1.96763)	308	81.6976	-	-	223	78.5211
660	TRP	KREP	5	D strand	0.946566	(0.743835,1.20455)	208	55.1724	-	-	140	49.2958
661	GLN	KREP	5	D strand	1.02538	(0.803091,1.30919)	222	58.8859	-	-	151	53.169
662	PHE	KREP	5	D strand	0.543718	(0.406619,0.727044)	111	29.443	-	-	75	26.4085
663	LEU	KREP	5	D strand	0.920822	(0.717184,1.18228)	203	53.8462	-	-	135	47.5352
664	ASN	KREP	5	DA loop	1.92237	(1.58567,2.33057)	339	89.9204	-	-	247	86.9718
665	GLY	KREP	6	DA loop	1.55585	(1.26938,1.90697)	302	80.1061	-	-	218	76.7606
666	VAL	KREP	6	DA loop	1.63475	(1.33544,2.00113)	314	83.2891	-	-	229	80.6338
667	PRO	KREP	6	DA loop	1.95217	(1.61126,2.36521)	344	91.2467	-	-	252	88.7324
668	GLU	KREP	6	DA loop	2.30911	(1.93287,2.75859)	365	96.817	-	-	272	95.7746
669	LYS	KREP	6	DA loop	2.05466	(1.71136,2.46683)	353	93.634	-	-	261	91.9014
670	LYS	KREP	6	DA loop	1.31444	(1.05633,1.63563)	273	72.4138	-	-	195	68.662
671	MET	KREP	6	DA loop	0.538729	(0.405471,0.715782)	109	28.9125	-	-	73	25.7042
672	ASN	KREP	6	DA loop	0.419433	(0.308266,0.570687)	70	18.5676	-	-	47	16.5493
673	PHE	KREP	6	DA loop	1.24025	(0.993789,1.54783)	261	69.2308	-	-	186	65.493
674	GLY	KREP	6	A strand	1.55311	(1.26907,1.90072)	301	79.8408	-	-	217	76.4085
675	ALA	KREP	6	A strand	1.55982	(1.27483,1.90853)	303	80.3714	-	-	219	77.1127
676	ALA	KREP	6	A strand	2.24009	(1.87389,2.67786)	363	96.2865	-	-	270	95.0704
677	THR	KREP	6	A strand	2.02312	(1.68085,2.43509)	352	93.3687	-	-	260	91.5493
678	LEU	KREP	6	AB loop	1.96506	(1.62777,2.37223)	346	91.7772	-	-	254	89.4366
679	SER	KREP	6	AB loop	2.49095	(2.09308,2.96444)	371	98.4085	-	-	278	97.8873
680	ASP	KREP	6	AB loop	1.26231	(1.00682,1.58264)	265	70.2918	-	-	190	66.9014
681	SER	KREP	6	AB loop	0.892087	(0.698048,1.14006)	192	50.9284	-	-	127	44.7183
682	TYR	KREP	6	B strand	1.28643	(1.03479,1.59925)	268	71.0875	-	-	192	67.6056
683	ILE	KREP	6	B strand	1.31897	(1.06137,1.63908)	276	73.2095	-	-	197	69.3662
684	ILE	KREP	6	B strand	1.319	(1.06232,1.63769)	277	73.4748	-	-	198	69.7183
685	THR	KREP	6	B strand	1.21121	(0.968149,1.51529)	254	67.374	-	-	180	63.3803
686	GLY	KREP	6	BC loop	0.399399	(0.29648,0.538044)	62	16.4456	-	-	41	14.4366
687	GLY	KREP	6	BC loop	0.328616	(0.242335,0.445617)	41	10.8753	-	-	25	8.80282
688	GLU	KREP	6	BC loop	0.417027	(0.307453,0.565654)	68	18.0371	-	-	45	15.8451
689	ASN	KREP	6	BC loop	0.990201	(0.776195,1.26321)	217	57.5597	-	-	147	51.7606
690	GLY	KREP	6	BC loop	1.46155	(1.177,1.81489)	299	79.3103	-	-	215	75.7042
691	GLU	KREP	6	BC loop	2.19045	(1.82406,2.63044)	360	95.4907	-	-	267	94.0141
692	VAL	KREP	6	BC loop	0.794129	(0.613932,1.02721)	171	45.3581	-	-	112	39.4366
693	LEU	KREP	6	BC loop	0.678393	(0.518518,0.887561)	147	38.992	-	-	97	34.1549
694	ASN	KREP	6	BC loop	1.49747	(1.2191,1.83941)	300	79.5756	-	-	216	76.0563
695	SER	KREP	6	BC loop	1.24249	(0.99322,1.55433)	262	69.496	-	-	187	65.8451
696	CYS	KREP	6	C strand	1.31999	(1.06584,1.63474)	278	73.7401	-	-	199	70.0704
697	HIS	KREP	6	C strand	1.72692	(1.41927,2.10127)	320	84.8806	-	-	234	82.3944
698	PHE	KREP	6	C strand	0.822785	(0.64046,1.05701)	177	46.9496	-	-	118	41.5493
699	PHE	KREP	6	C strand	0.861555	(0.672023,1.10454)	184	48.8064	-	-	122	42.9577
700	SER	KREP	6	CD loop	1.65114	(1.34941,2.02033)	315	83.5544	-	-	230	80.9859
701	PRO	KREP	6	CD loop	1.08289	(0.854738,1.37193)	231	61.2732	-	-	159	55.9859
702	ASP	KREP	6	CD loop	1.16982	(0.92658,1.47692)	243	64.4562	-	-	170	59.8592
703	THR	KREP	6	CD loop	2.45663	(2.06242,2.92619)	370	98.1432	-	-	277	97.5352
704	ASN	KREP	6	CD loop	1.28855	(1.03361,1.60637)	269	71.3528	-	-	193	67.9577
705	GLU	KREP	6	CD loop	1.85166	(1.52374,2.25017)	331	87.7984	-	-	239	84.1549
706	TRP	KREP	6	D strand	0.671769	(0.515813,0.874878)	143	37.931	-	-	95	33.4507
707	GLN	KREP	6	D strand	2.09543	(1.7407,2.52245)	356	94.4297	-	-	264	92.9577
708	LEU	KREP	6	D strand	2.90468	(2.46849,3.41796)	375	99.4695	-	-	282	99.2958
709	GLY	KREP	6	DA loop	0.506027	(0.377314,0.678647)	98	25.9947	-	-	64	22.5352
710	PRO	KREP	6	DA loop	0.456364	(0.337591,0.616924)	83	22.0159	-	-	54	19.0141
711	SER	KREP	1	DA loop	1.98236	(1.63972,2.3966)	349	92.5729	-	-	257	90.493
712	LEU	KREP	1	DA loop	0.892892	(0.698003,1.14219)	193	51.1936	-	-	128	45.0704
713	LEU	KREP	1	DA loop	1.21501	(0.96558,1.52888)	259	68.7003	-	-	184	64.7887
714	VAL	KREP	1	DA loop	1.78352	(1.4614,2.17665)	326	86.4721	-	-	237	83.4507
715	PRO	KREP	1	DA loop	0.68856	(0.529027,0.896201)	149	39.5225	-	-	99	34.8592
716	ARG	KREP	1	DA loop	0.312404	(0.226956,0.430023)	40	10.6101	-	-	24	8.4507
717	PHE	KREP	1	DA loop	0.363475	(0.26505,0.498448)	51	13.5279	-	-	33	11.6197
718	GLY	KREP	1	DA loop	0.337447	(0.244342,0.466028)	43	11.4058	-	-	27	9.50704
719	HIS	KREP	1	DA loop	0.339198	(0.249017,0.462039)	44	11.6711	-	-	28	9.85915
720	SER	KREP	1	A strand	1.45306	(1.17659,1.7945)	295	78.2493	-	-	211	74.2958
721	VAL	KREP	1	A strand	1.96999	(1.63692,2.37083)	347	92.0424	-	-	255	89.7887
722	LEU	KREP	1	A strand	1.72002	(1.41218,2.09496)	318	84.3501	-	-	232	81.6901
723	ILE	KREP	1	A strand	2.06483	(1.71711,2.48297)	354	93.8992	-	-	262	92.2535
724	ALA	KREP	1	A strand	1.02333	(0.808024,1.29601)	221	58.6207	-	-	150	52.8169
725	ASN	KREP	1	AB loop	1.19663	(0.950746,1.50611)	250	66.313	-	-	177	62.3239
726	ILE	KREP	1	AB loop	0.807837	(0.619343,1.0537)	174	46.1538	-	-	115	40.493

## Sheet: K13-ω (CCC-BTB-KREP)
Position	Amino acid	Domain	KREP blade	KREP Strand/Loop	ω estimates	RANK-ALL	RANK-ALL (%)	RANK-KREP	RANK-KREP (%)
213	SER	Coiled-coil-containing	-	-	0.0268179	371	72.179	-	-
214	ASP	Coiled-coil-containing	-	-	0.0103762	149	28.9883	-	-
215	PHE	Coiled-coil-containing	-	-	0.00146265	24	4.66926	-	-
216	GLU	Coiled-coil-containing	-	-	0.0154737	195	37.9377	-	-
217	ASN	Coiled-coil-containing	-	-	0.0412265	424	82.4903	-	-
218	MET	Coiled-coil-containing	-	-	0.000910924	20	3.89105	-	-
219	VAL	Coiled-coil-containing	-	-	0.0167966	218	42.4125	-	-
220	GLY	Coiled-coil-containing	-	-	0.0536572	486	94.5525	-	-
221	ASP	Coiled-coil-containing	-	-	0.00539243	70	13.6187	-	-
222	LEU	Coiled-coil-containing	-	-	0.016611	214	41.6342	-	-
223	ARG	Coiled-coil-containing	-	-	0.00764279	107	20.8171	-	-
224	ILE	Coiled-coil-containing	-	-	0.0184566	240	46.6926	-	-
225	THR	Coiled-coil-containing	-	-	0.0198159	270	52.5292	-	-
226	PHE	Coiled-coil-containing	-	-	0.00658219	78	15.1751	-	-
227	ILE	Coiled-coil-containing	-	-	0.0243484	347	67.5097	-	-
228	ASN	Coiled-coil-containing	-	-	0.0296948	388	75.4864	-	-
229	TRP	Coiled-coil-containing	-	-	0.022513	319	62.0623	-	-
230	LEU	Coiled-coil-containing	-	-	0.01156	157	30.5447	-	-
231	LYS	Coiled-coil-containing	-	-	0.0196339	267	51.9455	-	-
232	LYS	Coiled-coil-containing	-	-	0.00910256	131	25.4864	-	-
233	THR	Coiled-coil-containing	-	-	0.0118174	159	30.9339	-	-
234	GLN	Coiled-coil-containing	-	-	0.0158504	202	39.2996	-	-
235	MET	Coiled-coil-containing	-	-	0.031594	392	76.2646	-	-
236	ASN	Coiled-coil-containing	-	-	0.0227329	323	62.8405	-	-
237	PHE	Coiled-coil-containing	-	-	0.0146181	187	36.3813	-	-
238	ILE	Coiled-coil-containing	-	-	0.0223257	315	61.284	-	-
239	ARG	Coiled-coil-containing	-	-	0.0491984	474	92.2179	-	-
240	GLU	Coiled-coil-containing	-	-	0.00882653	124	24.1245	-	-
241	LYS	Coiled-coil-containing	-	-	0.0215518	306	59.5331	-	-
242	ASP	Coiled-coil-containing	-	-	0.0225525	320	62.2568	-	-
243	LYS	Coiled-coil-containing	-	-	0.0456053	448	87.1595	-	-
244	LEU	Coiled-coil-containing	-	-	0.0161959	207	40.2724	-	-
245	PHE	Coiled-coil-containing	-	-	0.055094	490	95.3307	-	-
246	LYS	Coiled-coil-containing	-	-	0.0203571	278	54.0856	-	-
247	ASP	Coiled-coil-containing	-	-	0.0337503	399	77.6265	-	-
248	LYS	Coiled-coil-containing	-	-	0.0128741	172	33.463	-	-
249	LYS	Coiled-coil-containing	-	-	0.0396374	418	81.323	-	-
250	GLU	Coiled-coil-containing	-	-	0.0213915	303	58.9494	-	-
251	LEU	Coiled-coil-containing	-	-	0.0150295	192	37.3541	-	-
252	GLU	Coiled-coil-containing	-	-	0.017435	223	43.3852	-	-
253	MET	Coiled-coil-containing	-	-	0.019359	259	50.3891	-	-
254	GLU	Coiled-coil-containing	-	-	0.00559514	72	14.0078	-	-
255	ARG	Coiled-coil-containing	-	-	0.0154892	196	38.1323	-	-
256	VAL	Coiled-coil-containing	-	-	0.0474753	458	89.1051	-	-
257	ARG	Coiled-coil-containing	-	-	0.0167	217	42.2179	-	-
258	LEU	Coiled-coil-containing	-	-	0.0205902	284	55.2529	-	-
259	TYR	Coiled-coil-containing	-	-	0.0444315	441	85.7977	-	-
260	LYS	Coiled-coil-containing	-	-	0.0404307	422	82.1012	-	-
261	GLU	Coiled-coil-containing	-	-	0.0232654	336	65.3696	-	-
262	LEU	Coiled-coil-containing	-	-	0.0238586	343	66.7315	-	-
263	GLU	Coiled-coil-containing	-	-	0.0122368	165	32.1012	-	-
264	ASN	Coiled-coil-containing	-	-	0.0306339	390	75.8755	-	-
265	ARG	Coiled-coil-containing	-	-	0.0232884	337	65.5642	-	-
266	LYS	Coiled-coil-containing	-	-	0.00741188	102	19.8444	-	-
267	ASN	Coiled-coil-containing	-	-	0.0573333	496	96.4981	-	-
268	ILE	Coiled-coil-containing	-	-	0.0731681	506	98.4436	-	-
269	GLU	Coiled-coil-containing	-	-	0.00829338	116	22.5681	-	-
270	GLU	Coiled-coil-containing	-	-	0.0414472	426	82.8794	-	-
271	GLN	Coiled-coil-containing	-	-	0.019781	269	52.3346	-	-
272	LYS	Coiled-coil-containing	-	-	0.00888473	125	24.3191	-	-
273	LEU	Coiled-coil-containing	-	-	0.019748	268	52.1401	-	-
274	HIS	Coiled-coil-containing	-	-	0.0470754	456	88.716	-	-
275	ASP	Coiled-coil-containing	-	-	0.0158234	200	38.9105	-	-
276	GLU	Coiled-coil-containing	-	-	0.0105096	150	29.1829	-	-
277	ARG	Coiled-coil-containing	-	-	0.0183151	238	46.3035	-	-
278	LYS	Coiled-coil-containing	-	-	0.0180994	233	45.3307	-	-
279	LYS	Coiled-coil-containing	-	-	0.0271485	376	73.1518	-	-
280	LEU	Coiled-coil-containing	-	-	0.0267293	370	71.9844	-	-
281	ASP	Coiled-coil-containing	-	-	0.0205585	282	54.8638	-	-
282	ILE	Coiled-coil-containing	-	-	0.0294293	385	74.9027	-	-
283	ASP	Coiled-coil-containing	-	-	0.00710326	92	17.8988	-	-
284	ILE	Coiled-coil-containing	-	-	0.0266078	369	71.7899	-	-
285	SER	Coiled-coil-containing	-	-	0.0376133	409	79.572	-	-
286	ASN	Coiled-coil-containing	-	-	0.0509049	480	93.3852	-	-
287	GLY	Coiled-coil-containing	-	-	0.0305689	389	75.6809	-	-
288	TYR	Coiled-coil-containing	-	-	0.0270236	374	72.7626	-	-
289	LYS	Coiled-coil-containing	-	-	0.000793087	9	1.75097	-	-
290	GLN	Coiled-coil-containing	-	-	0.0176251	227	44.1634	-	-
291	ILE	Coiled-coil-containing	-	-	0.0191533	255	49.6109	-	-
292	LYS	Coiled-coil-containing	-	-	0.0160883	205	39.8833	-	-
293	LYS	Coiled-coil-containing	-	-	0.0208234	288	56.0311	-	-
294	GLU	Coiled-coil-containing	-	-	0.000825147	11	2.14008	-	-
295	LYS	Coiled-coil-containing	-	-	0.00705884	87	16.9261	-	-
296	GLU	Coiled-coil-containing	-	-	0.0200633	273	53.1128	-	-
297	GLU	Coiled-coil-containing	-	-	0.00900429	128	24.9027	-	-
298	HIS	Coiled-coil-containing	-	-	0.0334387	397	77.2374	-	-
299	ARG	Coiled-coil-containing	-	-	0.0209719	292	56.8093	-	-
300	LYS	Coiled-coil-containing	-	-	0.0162712	209	40.6615	-	-
301	ARG	Coiled-coil-containing	-	-	0.0124907	168	32.6848	-	-
302	PHE	Coiled-coil-containing	-	-	0.0182856	237	46.1089	-	-
303	ASP	Coiled-coil-containing	-	-	0.0261972	363	70.6226	-	-
304	GLU	Coiled-coil-containing	-	-	0.0246073	351	68.2879	-	-
305	GLU	Coiled-coil-containing	-	-	0.00711722	93	18.0934	-	-
306	ARG	Coiled-coil-containing	-	-	0.0158909	203	39.4942	-	-
307	LEU	Coiled-coil-containing	-	-	0.0548926	488	94.9416	-	-
308	ARG	Coiled-coil-containing	-	-	0.0257884	359	69.8444	-	-
309	PHE	Coiled-coil-containing	-	-	0.00916181	132	25.6809	-	-
310	LEU	Coiled-coil-containing	-	-	0.0328283	396	77.0428	-	-
311	GLN	Coiled-coil-containing	-	-	0.0208273	289	56.2257	-	-
312	GLU	Coiled-coil-containing	-	-	0.0089784	126	24.5136	-	-
313	ILE	Coiled-coil-containing	-	-	0.0223904	317	61.6732	-	-
314	ASP	Coiled-coil-containing	-	-	0.00953663	136	26.4591	-	-
315	LYS	Coiled-coil-containing	-	-	0.0377164	410	79.7665	-	-
316	ILE	Coiled-coil-containing	-	-	0.0460219	451	87.7432	-	-
317	LYS	Coiled-coil-containing	-	-	0.0251339	354	68.8716	-	-
318	LEU	Coiled-coil-containing	-	-	0.0176034	226	43.9689	-	-
319	VAL	Coiled-coil-containing	-	-	0.0392738	416	80.9339	-	-
320	LEU	Coiled-coil-containing	-	-	0.0289049	383	74.5136	-	-
321	TYR	Coiled-coil-containing	-	-	0.0241057	346	67.3152	-	-
322	LEU	Coiled-coil-containing	-	-	0.0150242	191	37.1595	-	-
323	GLU	Coiled-coil-containing	-	-	0.0166338	215	41.8288	-	-
324	LYS	Coiled-coil-containing	-	-	0.0294863	386	75.0973	-	-
325	GLU	Coiled-coil-containing	-	-	0.0185803	242	47.0817	-	-
326	LYS	Coiled-coil-containing	-	-	0.0154929	197	38.3268	-	-
327	TYR	Coiled-coil-containing	-	-	0.022665	322	62.6459	-	-
328	TYR	Coiled-coil-containing	-	-	0.0448956	445	86.5759	-	-
329	GLN	Coiled-coil-containing	-	-	0.00910008	130	25.2918	-	-
330	GLU	Coiled-coil-containing	-	-	0.0143917	185	35.9922	-	-
331	TYR	Coiled-coil-containing	-	-	0.0263999	366	71.2062	-	-
332	LYS	Coiled-coil-containing	-	-	0.0444133	440	85.6031	-	-
333	ASN	Coiled-coil-containing	-	-	0.0240292	344	66.9261	-	-
334	PHE	Coiled-coil-containing	-	-	0.0158404	201	39.1051	-	-
335	GLU	Coiled-coil-containing	-	-	0.00562182	73	14.2023	-	-
336	ASN	Other	-	-	0.037758	411	79.9611	-	-
337	ASP	Other	-	-	0.0214116	304	59.144	-	-
338	LYS	Other	-	-	0.0124925	169	32.8794	-	-
339	LYS	Other	-	-	0.0264479	367	71.4008	-	-
340	LYS	Other	-	-	0.00772009	108	21.0117	-	-
341	ISO	Other	-	-	0.0155641	198	38.5214	-	-
342	VAL	Other	-	-	0.0268932	372	72.3735	-	-
343	ASP	Other	-	-	0.00695566	85	16.537	-	-
344	ALA	Other	-	-	0.0399711	420	81.7121	-	-
345	ASN	Other	-	-	0.024042	345	67.1206	-	-
346	ISO	Other	-	-	0.0143622	184	35.7977	-	-
347	ALA	Other	-	-	0.00760094	105	20.428	-	-
348	THR	Other	-	-	0.020527	281	54.6693	-	-
349	GLU	Other	-	-	0.0121	163	31.7121	-	-
350	THR	BTB	-	-	0.0103031	147	28.5992	-	-
351	MET	BTB	-	-	0.0120679	162	31.5175	-	-
352	ILE	BTB	-	-	0.0121156	164	31.9066	-	-
353	ASP	BTB	-	-	0.00799565	111	21.5953	-	-
354	ILE	BTB	-	-	0.0152191	193	37.5486	-	-
355	ASN	BTB	-	-	0.000664908	1	0.194553	-	-
356	VAL	BTB	-	-	0.00153643	25	4.86381	-	-
357	GLY	BTB	-	-	0.00178865	31	6.03113	-	-
358	GLY	BTB	-	-	0.00180807	35	6.80934	-	-
359	ALA	BTB	-	-	0.0228564	326	63.4241	-	-
360	ILE	BTB	-	-	0.0327296	395	76.8482	-	-
361	PHE	BTB	-	-	0.00641536	75	14.5914	-	-
362	GLU	BTB	-	-	0.000840868	12	2.33463	-	-
363	THR	BTB	-	-	0.0195807	265	51.5564	-	-
364	SER	BTB	-	-	0.0135152	175	34.0467	-	-
365	ARG	BTB	-	-	0.00729005	101	19.6498	-	-
366	HIS	BTB	-	-	0.0200944	275	53.5019	-	-
367	THR	BTB	-	-	0.0174879	224	43.5798	-	-
368	LEU	BTB	-	-	0.011945	160	31.1284	-	-
369	THR	BTB	-	-	0.0233148	338	65.7588	-	-
370	GLN	BTB	-	-	0.0109253	155	30.1556	-	-
371	GLN	BTB	-	-	0.0141625	182	35.4086	-	-
372	LYS	BTB	-	-	0.038171	413	80.3502	-	-
373	ASP	BTB	-	-	0.0229137	328	63.8132	-	-
374	SER	BTB	-	-	0.0193655	260	50.5837	-	-
375	PHE	BTB	-	-	0.0194419	262	50.9728	-	-
376	ILE	BTB	-	-	0.00828058	115	22.3735	-	-
377	GLU	BTB	-	-	0.036498	408	79.3774	-	-
378	LYS	BTB	-	-	0.0445175	442	85.9922	-	-
379	LEU	BTB	-	-	0.0213272	301	58.5603	-	-
380	LEU	BTB	-	-	0.0209295	291	56.6148	-	-
381	SER	BTB	-	-	0.0181535	234	45.5253	-	-
382	GLY	BTB	-	-	0.00707952	89	17.3152	-	-
383	ARG	BTB	-	-	0.0124435	167	32.4903	-	-
384	HIS	BTB	-	-	0.0362423	406	78.9883	-	-
385	HIS	BTB	-	-	0.0194585	263	51.1673	-	-
386	VAL	BTB	-	-	0.036453	407	79.1829	-	-
387	THR	BTB	-	-	0.0265835	368	71.5953	-	-
388	ARG	BTB	-	-	0.016264	208	40.4669	-	-
389	ASP	BTB	-	-	0.000702249	6	1.16732	-	-
390	LYS	BTB	-	-	0.0108181	153	29.7665	-	-
391	GLN	BTB	-	-	0.0199126	272	52.9183	-	-
392	GLY	BTB	-	-	0.00719864	99	19.2607	-	-
393	ARG	BTB	-	-	0.00827356	114	22.179	-	-
394	ILE	BTB	-	-	0.0125176	170	33.0739	-	-
395	PHE	BTB	-	-	0.0014204	23	4.47471	-	-
396	LEU	BTB	-	-	0.0178946	231	44.9416	-	-
397	ASP	BTB	-	-	0.000700928	5	0.972763	-	-
398	ARG	BTB	-	-	0.00185454	43	8.36576	-	-
399	ASP	BTB	-	-	0.000700865	4	0.77821	-	-
400	SER	BTB	-	-	0.0247125	353	68.677	-	-
401	GLU	BTB	-	-	0.000848766	14	2.72374	-	-
402	LEU	BTB	-	-	0.00776744	109	21.2062	-	-
403	PHE	BTB	-	-	0.00135521	22	4.28016	-	-
404	ARG	BTB	-	-	0.00698747	86	16.7315	-	-
405	ILE	BTB	-	-	0.0143603	183	35.6031	-	-
406	ILE	BTB	-	-	0.00972403	143	27.821	-	-
407	LEU	BTB	-	-	0.00854784	121	23.5409	-	-
408	ASN	BTB	-	-	0.00708015	90	17.5097	-	-
409	PHE	BTB	-	-	0.00849982	119	23.1518	-	-
410	LEU	BTB	-	-	0.00832321	117	22.7626	-	-
411	ARG	BTB	-	-	0.00193614	46	8.94942	-	-
412	ASN	BTB	-	-	0.0100696	146	28.4047	-	-
413	PRO	BTB	-	-	0.0188482	249	48.4436	-	-
414	LEU	BTB	-	-	0.0537569	487	94.7471	-	-
415	THR	BTB	-	-	0.0508748	479	93.1907	-	-
416	ILE	BTB	-	-	0.023454	339	65.9533	-	-
417	PRO	BTB	-	-	0.0029663	58	11.284	-	-
418	ILE	BTB	-	-	0.0335026	398	77.4319	-	-
419	PRO	BTB	-	-	0.00311313	59	11.4786	-	-
420	LYS	BTB	-	-	0.0198441	271	52.7237	-	-
421	ASP	BTB	-	-	0.00691403	84	16.3424	-	-
422	LEU	BTB	-	-	0.0478603	461	89.6887	-	-
423	SER	BTB	-	-	0.04163	427	83.0739	-	-
424	GLU	BTB	-	-	0.0135535	176	34.2412	-	-
425	SER	BTB	-	-	0.00777151	110	21.4008	-	-
426	GLU	BTB	-	-	0.0224978	318	61.8677	-	-
427	ALA	BTB	-	-	0.0325463	394	76.6537	-	-
428	LEU	BTB	-	-	0.0201159	276	53.6965	-	-
429	LEU	BTB	-	-	0.0404173	421	81.9066	-	-
430	LYS	BTB	-	-	0.0211159	299	58.1712	-	-
431	GLU	BTB	-	-	0.000851486	15	2.91829	-	-
432	ALA	BTB	-	-	0.0222277	314	61.0895	-	-
433	GLU	BTB	-	-	0.0429004	433	84.2412	-	-
434	PHE	BTB	-	-	0.0120326	161	31.323	-	-
435	TYR	BTB	-	-	0.0195875	266	51.751	-	-
436	GLY	BTB	-	-	0.0125941	171	33.2685	-	-
437	ILE	BTB	-	-	0.0180146	232	45.1362	-	-
438	LYS	Other	-	-	0.0175299	225	43.7743	-	-
439	PHE	Other	-	-	0.00643695	76	14.786	-	-
440	LEU	Other	-	-	0.020723	286	55.642	-	-
441	PRO	Other	-	-	0.0188089	248	48.249	-	-
442	PHE	Other	-	-	0.0207117	285	55.4475	-	-
443	PRO	KREP	1	AB loop	0.00938423	133	25.8755	77	27.1127
444	LEU	KREP	1	B strand	0.00261611	54	10.5058	36	12.6761
445	VAL	KREP	1	B strand	0.0218097	308	59.9222	158	55.6338
446	PHE	KREP	1	B strand	0.0090149	129	25.0973	76	26.7606
447	CYS	KREP	1	B strand	0.0449473	446	86.7704	230	80.9859
448	ILE	KREP	1	B strand	0.0288192	381	74.1245	198	69.7183
449	GLY	KREP	1	BC loop	0.00180098	33	6.42023	18	6.33803
450	GLY	KREP	1	BC loop	0.00178136	30	5.83658	16	5.6338
451	PHE	KREP	1	BC loop	0.0213668	302	58.7549	155	54.5775
452	ASP	KREP	1	BC loop	0.0219529	310	60.3113	160	56.338
453	GLY	KREP	1	BC loop	0.0096228	142	27.6265	85	29.9296
454	VAL	KREP	1	BC loop	0.0429831	434	84.4358	222	78.169
455	GLU	KREP	1	BC loop	0.023045	333	64.786	173	60.9155
456	TYR	KREP	1	BC loop	0.0184073	239	46.4981	124	43.662
457	LEU	KREP	1	BC loop	0.00251711	53	10.3113	35	12.3239
458	ASN	KREP	1	BC loop	0.0516508	482	93.7743	258	90.8451
459	SER	KREP	1	BC loop	0.046344	453	88.1323	235	82.7465
460	MET	KREP	1	C strand	0.0290572	384	74.7082	200	70.4225
461	GLU	KREP	1	C strand	0.000852494	16	3.11284	7	2.46479
462	LEU	KREP	1	C strand	0.0288267	382	74.3191	199	70.0704
463	LEU	KREP	1	C strand	0.0160448	204	39.6887	108	38.0282
464	ASP	KREP	1	C strand	0.00809446	112	21.7899	69	24.2958
465	ILE	KREP	1	CD loop	0.0566947	493	95.9144	265	93.3099
466	SER	KREP	1	CD loop	0.0490421	469	91.2451	248	87.3239
467	GLN	KREP	1	CD loop	0.0482566	466	90.6615	245	86.2676
468	GLN	KREP	1	CD loop	0.0283934	379	73.7354	196	69.0141
469	CYS	KREP	1	D strand	0.035427	404	78.5992	208	73.2394
470	TRP	KREP	1	D strand	0.00436594	63	12.2568	43	15.1408
471	ARG	KREP	1	D strand	0.0135773	177	34.4358	97	34.1549
472	MET	KREP	1	D strand	0.0287699	380	73.93	197	69.3662
473	CYS	KREP	1	DA loop	0.0189169	251	48.8327	132	46.4789
474	THR	KREP	1	DA loop	0.0260943	362	70.428	189	66.5493
475	PRO	KREP	2	DA loop	0.0229226	330	64.2023	170	59.8592
476	MET	KREP	2	DA loop	0.00558306	71	13.8132	50	17.6056
477	SER	KREP	2	DA loop	0.0535016	485	94.358	261	91.9014
478	THR	KREP	2	DA loop	0.00945263	135	26.2646	79	27.8169
479	LYS	KREP	2	DA loop	0.0187783	247	48.0545	130	45.7746
480	LYS	KREP	2	DA loop	0.00741386	103	20.0389	66	23.2394
481	ALA	KREP	2	DA loop	0.0218015	307	59.7276	157	55.2817
482	TYR	KREP	2	DA loop	0.00712804	94	18.2879	60	21.1268
483	PHE	KREP	2	DA loop	0.0194226	261	50.7782	139	48.9437
484	GLY	KREP	2	A strand	0.0210607	297	57.7821	152	53.5211
485	SER	KREP	2	A strand	0.0601696	501	97.4708	272	95.7746
486	ALA	KREP	2	A strand	0.0338442	400	77.821	204	71.831
487	VAL	KREP	2	A strand	0.0425494	432	84.0467	221	77.8169
488	LEU	KREP	2	A strand	0.0229582	331	64.3969	171	60.2113
489	ASN	KREP	2	AB loop	0.0226608	321	62.4514	165	58.0986
490	ASN	KREP	2	AB loop	0.0115179	156	30.3502	92	32.3944
491	PHE	KREP	2	B strand	0.0185922	244	47.4708	127	44.7183
492	LEU	KREP	2	B strand	0.0208118	287	55.8366	146	51.4085
493	TYR	KREP	2	B strand	0.0205622	283	55.0584	145	51.0563
494	VAL	KREP	2	B strand	0.0181916	235	45.7198	122	42.9577
495	PHE	KREP	2	B strand	0.00842212	118	22.9572	71	25
496	GLY	KREP	2	BC loop	0.00177894	29	5.64202	15	5.28169
497	GLY	KREP	2	BC loop	0.00181695	38	7.393	22	7.74648
498	ASN	KREP	2	BC loop	0.0171253	222	43.1907	118	41.5493
499	ASN	KREP	2	BC loop	0.000681372	3	0.583658	2	0.704225
500	TYR	KREP	2	BC loop	0.0423267	430	83.6576	219	77.1127
501	ASP	KREP	2	BC loop	0.0191484	254	49.4163	135	47.5352
502	TYR	KREP	2	BC loop	0.0124402	166	32.2957	94	33.0986
503	LYS	KREP	2	BC loop	0.000818154	10	1.94553	5	1.76056
504	ALA	KREP	2	BC loop	0.00720708	100	19.4553	65	22.8873
505	LEU	KREP	2	BC loop	0.00263393	57	11.0895	39	13.7324
506	PHE	KREP	2	BC loop	0.0191846	256	49.8054	136	47.8873
507	GLU	KREP	2	BC loop	0.021054	296	57.5875	151	53.169
508	THR	KREP	2	C strand	0.022999	332	64.5914	172	60.5634
509	GLU	KREP	2	C strand	0.000856915	17	3.30739	8	2.8169
510	VAL	KREP	2	C strand	0.00819723	113	21.9844	70	24.6479
511	TYR	KREP	2	C strand	0.0071891	97	18.8716	63	22.1831
512	ASP	KREP	2	C strand	0.00070546	7	1.36187	3	1.05634
513	ARG	KREP	2	CD loop	0.0253974	356	69.2607	184	64.7887
514	LEU	KREP	2	CD loop	0.00262114	55	10.7004	37	13.0282
515	ARG	KREP	2	CD loop	0.0186051	245	47.6654	128	45.0704
516	ASP	KREP	2	CD loop	0.00706185	88	17.1206	58	20.4225
517	VAL	KREP	2	D strand	0.107958	514	100	284	100
518	TRP	KREP	2	D strand	0.00436594	64	12.4514	44	15.493
519	TYR	KREP	2	D strand	0.0632425	503	97.8599	274	96.4789
520	VAL	KREP	2	D strand	0.100251	512	99.6109	282	99.2958
521	SER	KREP	2	DA loop	0.0491293	470	91.4397	249	87.6761
522	SER	KREP	2	DA loop	0.0270239	375	72.9572	193	67.9577
523	ASN	KREP	3	DA loop	0.0503588	478	92.9961	256	90.1408
524	LEU	KREP	3	DA loop	0.00853872	120	23.3463	72	25.3521
525	ASN	KREP	3	DA loop	0.0360955	405	78.7938	209	73.5915
526	ILE	KREP	3	DA loop	0.0433408	435	84.6304	223	78.5211
527	PRO	KREP	3	DA loop	0.0169247	221	42.9961	117	41.1972
528	ARG	KREP	3	DA loop	0.00197202	47	9.14397	29	10.2113
529	ARG	KREP	3	DA loop	0.00232822	52	10.1167	34	11.9718
530	ASN	KREP	3	DA loop	0.000673941	2	0.389105	1	0.352113
531	ASN	KREP	3	DA loop	0.0176402	228	44.358	119	41.9014
532	CYS	KREP	3	A strand	0.0243599	348	67.7043	179	63.0282
533	GLY	KREP	3	A strand	0.0147817	188	36.5759	103	36.2676
534	VAL	KREP	3	A strand	0.0599387	500	97.2763	271	95.4225
535	THR	KREP	3	A strand	0.0528011	484	94.1634	260	91.5493
536	SER	KREP	3	A strand	0.0496791	476	92.607	254	89.4366
537	ASN	KREP	3	AB loop	0.0469322	455	88.5214	237	83.4507
538	GLY	KREP	3	AB loop	0.0509444	481	93.5798	257	90.493
539	ARG	KREP	3	B strand	0.00185609	44	8.56031	27	9.50704
540	ILE	KREP	3	B strand	0.0208408	290	56.4202	147	51.7606
541	TYR	KREP	3	B strand	0.0186188	246	47.8599	129	45.4225
542	CYS	KREP	3	B strand	0.0228169	324	63.035	166	58.4507
543	ILE	KREP	3	B strand	0.0213232	300	58.3658	154	54.2254
544	GLY	KREP	3	BC loop	0.00180928	36	7.00389	20	7.04225
545	GLY	KREP	3	BC loop	0.00180162	34	6.61479	19	6.69014
546	TYR	KREP	3	BC loop	0.00643948	77	14.9805	52	18.3099
547	ASP	KREP	3	BC loop	0.0067917	81	15.7588	55	19.3662
548	GLY	KREP	3	BC loop	0.00181114	37	7.19844	21	7.39437
549	SER	KREP	3	BC loop	0.0863272	509	99.0272	279	98.2394
550	SER	KREP	3	BC loop	0.106989	513	99.8054	283	99.6479
551	ILE	KREP	3	BC loop	0.0076325	106	20.6226	68	23.9437
552	ILE	KREP	3	BC loop	0.0192695	258	50.1946	138	48.5915
553	PRO	KREP	3	BC loop	0.0480407	462	89.8833	241	84.8592
554	ASN	KREP	3	BC loop	0.0596449	498	96.8872	269	94.7183
555	VAL	KREP	3	C strand	0.00993543	145	28.2101	87	30.6338
556	GLU	KREP	3	C strand	0.000858238	19	3.6965	10	3.52113
557	ALA	KREP	3	C strand	0.0436598	437	85.0195	225	79.2254
558	TYR	KREP	3	C strand	0.00961305	141	27.4319	84	29.5775
559	ASP	KREP	3	C strand	0.000706407	8	1.55642	4	1.40845
560	HIS	KREP	3	CD loop	0.0494463	475	92.4125	253	89.0845
561	ARG	KREP	3	CD loop	0.00208466	49	9.53307	31	10.9155
562	MET	KREP	3	CD loop	0.00581399	74	14.3969	51	17.9577
563	LYS	KREP	3	CD loop	0.00941658	134	26.07	78	27.4648
564	ALA	KREP	3	D strand	0.023604	341	66.3424	177	62.3239
565	TRP	KREP	3	D strand	0.00436594	65	12.6459	45	15.8451
566	VAL	KREP	3	D strand	0.0485526	467	90.856	246	86.6197
567	GLU	KREP	3	D strand	0.0550415	489	95.1362	262	92.2535
568	VAL	KREP	3	DA loop	0.0598766	499	97.0817	270	95.0704
569	ALA	KREP	3	DA loop	0.0141187	181	35.214	101	35.5634
570	PRO	KREP	4	DA loop	0.035129	402	78.2101	206	72.5352
571	LEU	KREP	4	DA loop	0.00859474	122	23.7354	73	25.7042
572	ASN	KREP	4	DA loop	0.0231528	335	65.1751	175	61.6197
573	THR	KREP	4	DA loop	0.0413904	425	82.6848	216	76.0563
574	PRO	KREP	4	DA loop	0.00958855	140	27.2374	83	29.2254
575	ARG	KREP	4	DA loop	0.00185973	45	8.75486	28	9.85915
576	SER	KREP	4	DA loop	0.00330944	62	12.0623	42	14.7887
577	SER	KREP	4	DA loop	0.0116837	158	30.7393	93	32.7465
578	ALA	KREP	4	DA loop	0.01946	264	51.3619	140	49.2958
579	MET	KREP	4	A strand	0.0106576	152	29.572	90	31.6901
580	CYS	KREP	4	A strand	0.0296703	387	75.2918	201	70.7746
581	VAL	KREP	4	A strand	0.0185774	241	46.8872	125	44.0141
582	ALA	KREP	4	A strand	0.0480531	464	90.2724	243	85.5634
583	PHE	KREP	4	A strand	0.0218836	309	60.1167	159	55.9859
584	ASP	KREP	4	AB loop	0.0153025	194	37.7432	106	37.3239
585	ASN	KREP	4	AB loop	0.0219774	311	60.5058	161	56.6901
586	LYS	KREP	4	B strand	0.0559295	491	95.5253	263	92.6056
587	ILE	KREP	4	B strand	0.0157651	199	38.716	107	37.6761
588	TYR	KREP	4	B strand	0.0251365	355	69.0661	183	64.4366
589	VAL	KREP	4	B strand	0.0166916	216	42.0233	114	40.1408
590	ILE	KREP	4	B strand	0.0307837	391	76.07	202	71.1268
591	GLY	KREP	4	BC loop	0.00177026	27	5.25292	13	4.57746
592	GLY	KREP	4	BC loop	0.00182782	40	7.7821	24	8.4507
593	THR	KREP	4	BC loop	0.00685624	82	15.9533	56	19.7183
594	ASN	KREP	4	BC loop	0.0409371	423	82.2957	215	75.7042
595	GLY	KREP	4	BC loop	0.00179996	32	6.22568	17	5.98592
596	GLU	KREP	4	BC loop	0.00718425	95	18.4825	61	21.4789
597	ARG	KREP	4	BC loop	0.00225893	51	9.92218	33	11.6197
598	LEU	KREP	4	BC loop	0.00263002	56	10.8949	38	13.3803
599	ASN	KREP	4	BC loop	0.0192472	257	50	137	48.2394
600	SER	KREP	4	BC loop	0.0210402	295	57.393	150	52.8169
601	ILE	KREP	4	C strand	0.0128818	173	33.6576	95	33.4507
602	GLU	KREP	4	C strand	0.00085698	18	3.50195	9	3.16901
603	VAL	KREP	4	C strand	0.0256014	358	69.6498	186	65.493
604	TYR	KREP	4	C strand	0.00688127	83	16.1479	57	20.0704
605	GLU	KREP	4	C strand	0.00956278	137	26.6537	80	28.169
606	GLU	KREP	4	CD loop	0.0491346	471	91.6342	250	88.0282
607	LYS	KREP	4	CD loop	0.0105108	151	29.3774	89	31.338
608	MET	KREP	4	CD loop	0.00958666	139	27.0428	82	28.8732
609	ASN	KREP	4	CD loop	0.00679025	80	15.5642	54	19.0141
610	LYS	KREP	4	D strand	0.0214191	305	59.3385	156	54.9296
611	TRP	KREP	4	D strand	0.00436594	66	12.8405	46	16.1972
612	GLU	KREP	4	D strand	0.0139258	179	34.8249	99	34.8592
613	GLN	KREP	4	D strand	0.0800569	507	98.6381	277	97.5352
614	PHE	KREP	4	DA loop	0.0210956	298	57.9767	153	53.8732
615	PRO	KREP	4	DA loop	0.0353457	403	78.4047	207	72.8873
616	TYR	KREP	5	DA loop	0.0491845	473	92.0233	252	88.7324
617	ALA	KREP	5	DA loop	0.0254151	357	69.4553	185	65.1408
618	LEU	KREP	5	DA loop	0.00743417	104	20.2335	67	23.5915
619	LEU	KREP	5	DA loop	0.0148944	190	36.965	105	36.9718
620	GLU	KREP	5	DA loop	0.00718578	96	18.677	62	21.831
621	ALA	KREP	5	DA loop	0.0200712	274	53.3074	141	49.6479
622	ARG	KREP	5	DA loop	0.00222434	50	9.72763	32	11.2676
623	SER	KREP	5	DA loop	0.0164141	211	41.0506	111	39.0845
624	SER	KREP	5	DA loop	0.0103065	148	28.7938	88	30.9859
625	GLY	KREP	5	DA loop	0.0148848	189	36.7704	104	36.6197
626	ALA	KREP	5	A strand	0.0423328	431	83.8521	220	77.4648
627	ALA	KREP	5	A strand	0.00708949	91	17.7043	59	20.7746
628	PHE	KREP	5	A strand	0.0221393	313	60.8949	163	57.3944
629	ASN	KREP	5	A strand	0.0560115	492	95.7198	264	92.9577
630	TYR	KREP	5	A strand	0.0418347	429	83.463	218	76.7606
631	LEU	KREP	5	AB loop	0.0378492	412	80.1556	210	73.9437
632	ASN	KREP	5	AB loop	0.0204402	280	54.4747	144	50.7042
633	GLN	KREP	5	B strand	0.0144888	186	36.1868	102	35.9155
634	ILE	KREP	5	B strand	0.0188561	250	48.6381	131	46.1268
635	TYR	KREP	5	B strand	0.0228423	325	63.2296	167	58.8028
636	VAL	KREP	5	B strand	0.0210136	293	57.0039	148	52.1127
637	VAL	KREP	5	B strand	0.0322043	393	76.4591	203	71.4789
638	GLY	KREP	5	BC loop	0.00182156	39	7.58755	23	8.09859
639	GLY	KREP	5	BC loop	0.00176814	26	5.05837	12	4.22535
640	ILE	KREP	5	BC loop	0.00982563	144	28.0156	86	30.2817
641	ASP	KREP	5	BC loop	0.005361	69	13.4241	49	17.2535
642	ASN	KREP	5	BC loop	0.025991	360	70.0389	187	65.8451
643	GLU	KREP	5	BC loop	0.0925946	510	99.2218	280	98.5915
644	HIS	KREP	5	BC loop	0.0177943	229	44.5525	120	42.2535
645	ASN	KREP	5	BC loop	0.0623572	502	97.6654	273	96.1268
646	ILE	KREP	5	BC loop	0.00956511	138	26.8482	81	28.5211
647	LEU	KREP	5	BC loop	0.0229218	329	64.0078	169	59.507
648	ASP	KREP	5	BC loop	0.052714	483	93.9689	259	91.1972
649	SER	KREP	5	BC loop	0.00326921	61	11.8677	41	14.4366
650	VAL	KREP	5	C strand	0.0231272	334	64.9805	174	61.2676
651	GLU	KREP	5	C strand	0.000841748	13	2.52918	6	2.11268
652	GLN	KREP	5	C strand	0.0461069	452	87.9377	234	82.3944
653	TYR	KREP	5	C strand	0.026212	364	70.8171	190	66.9014
654	GLN	KREP	5	C strand	0.0182259	236	45.9144	123	43.3099
655	PRO	KREP	5	CD loop	0.0244945	350	68.0934	181	63.7324
656	PHE	KREP	5	CD loop	0.0468121	454	88.3268	236	83.0986
657	ASN	KREP	5	CD loop	0.0448411	444	86.3813	229	80.6338
658	LYS	KREP	5	CD loop	0.0185828	243	47.2763	126	44.3662
659	ARG	KREP	5	D strand	0.0434588	436	84.8249	224	78.8732
660	TRP	KREP	5	D strand	0.0260805	361	70.2335	188	66.1972
661	GLN	KREP	5	D strand	0.067618	505	98.249	276	97.1831
662	PHE	KREP	5	D strand	0.00863303	123	23.93	74	26.0563
663	LEU	KREP	5	D strand	0.0189434	252	49.0272	133	46.831
664	ASN	KREP	5	DA loop	0.0443036	439	85.4086	227	79.9296
665	GLY	KREP	6	DA loop	0.0269184	373	72.5681	192	67.6056
666	VAL	KREP	6	DA loop	0.0243693	349	67.8988	180	63.3803
667	PRO	KREP	6	DA loop	0.0459403	450	87.5486	233	82.0423
668	GLU	KREP	6	DA loop	0.0645742	504	98.0545	275	96.831
669	LYS	KREP	6	DA loop	0.0482398	465	90.4669	244	85.9155
670	LYS	KREP	6	DA loop	0.041739	428	83.2685	217	76.4085
671	MET	KREP	6	DA loop	0.00897894	127	24.7082	75	26.4085
672	ASN	KREP	6	DA loop	0.00534931	68	13.2296	48	16.9014
673	PHE	KREP	6	DA loop	0.0397119	419	81.5175	214	75.3521
674	GLY	KREP	6	A strand	0.0343747	401	78.0156	205	72.1831
675	ALA	KREP	6	A strand	0.0235291	340	66.1479	176	61.9718
676	ALA	KREP	6	A strand	0.0501645	477	92.8016	255	89.7887
677	THR	KREP	6	A strand	0.0477324	460	89.4942	240	84.507
678	LEU	KREP	6	AB loop	0.0448291	443	86.1868	228	80.2817
679	SER	KREP	6	AB loop	0.0826692	508	98.8327	278	97.8873
680	ASP	KREP	6	AB loop	0.0190069	253	49.2218	134	47.1831
681	SER	KREP	6	AB loop	0.0204215	279	54.2802	143	50.3521
682	TYR	KREP	6	B strand	0.0228595	327	63.6187	168	59.1549
683	ILE	KREP	6	B strand	0.0283623	378	73.5409	195	68.662
684	ILE	KREP	6	B strand	0.0246084	352	68.4825	182	64.0845
685	THR	KREP	6	B strand	0.0262578	365	71.0117	191	67.2535
686	GLY	KREP	6	BC loop	0.00177875	28	5.44747	14	4.92958
687	GLY	KREP	6	BC loop	0.00183396	41	7.97665	25	8.80282
688	GLU	KREP	6	BC loop	0.00677557	79	15.3696	53	18.662
689	ASN	KREP	6	BC loop	0.0168096	219	42.607	115	40.493
690	GLY	KREP	6	BC loop	0.0238566	342	66.537	178	62.6761
691	GLU	KREP	6	BC loop	0.0480429	463	90.0778	242	85.2113
692	VAL	KREP	6	BC loop	0.016117	206	40.0778	109	38.3803
693	LEU	KREP	6	BC loop	0.0164497	212	41.2451	112	39.4366
694	ASN	KREP	6	BC loop	0.045763	449	87.3541	232	81.6901
695	SER	KREP	6	BC loop	0.0471973	457	88.9105	238	83.8028
696	CYS	KREP	6	C strand	0.0272461	377	73.3463	194	68.3099
697	HIS	KREP	6	C strand	0.0438834	438	85.214	226	79.5775
698	PHE	KREP	6	C strand	0.0108967	154	29.9611	91	32.0423
699	PHE	KREP	6	C strand	0.0168736	220	42.8016	116	40.8451
700	SER	KREP	6	CD loop	0.04899	468	91.0506	247	86.9718
701	PRO	KREP	6	CD loop	0.0223321	316	61.4786	164	57.7465
702	ASP	KREP	6	CD loop	0.0163009	210	40.856	110	38.7324
703	THR	KREP	6	CD loop	0.0568265	494	96.1089	266	93.662
704	ASN	KREP	6	CD loop	0.0136427	178	34.6304	98	34.507
705	GLU	KREP	6	CD loop	0.0394571	417	81.1284	213	75
706	TRP	KREP	6	D strand	0.00436594	67	13.035	47	16.5493
707	GLN	KREP	6	D strand	0.0491765	472	91.8288	251	88.3803
708	LEU	KREP	6	D strand	0.0956027	511	99.4163	281	98.9437
709	GLY	KREP	6	DA loop	0.00184726	42	8.17121	26	9.15493
710	PRO	KREP	6	DA loop	0.00312651	60	11.6732	40	14.0845
711	SER	KREP	1	DA loop	0.058872	497	96.6926	268	94.3662
712	LEU	KREP	1	DA loop	0.0165398	213	41.4397	113	39.7887
713	LEU	KREP	1	DA loop	0.0220462	312	60.7004	162	57.0423
714	VAL	KREP	1	DA loop	0.0475662	459	89.2996	239	84.1549
715	PRO	KREP	1	DA loop	0.0131262	174	33.8521	96	33.8028
716	ARG	KREP	1	DA loop	0.00202834	48	9.33852	30	10.5634
717	PHE	KREP	1	DA loop	0.0140275	180	35.0195	100	35.2113
718	GLY	KREP	1	DA loop	0.00719167	98	19.0661	64	22.5352
719	HIS	KREP	1	DA loop	0.00130096	21	4.0856	11	3.87324
720	SER	KREP	1	A strand	0.038872	415	80.7393	212	74.6479
721	VAL	KREP	1	A strand	0.0454778	447	86.965	231	81.338
722	LEU	KREP	1	A strand	0.0388601	414	80.5447	211	74.2958
723	ILE	KREP	1	A strand	0.0568632	495	96.3035	267	94.0141
724	ALA	KREP	1	A strand	0.0210235	294	57.1984	149	52.4648
725	ASN	KREP	1	AB loop	0.0203285	277	53.8911	142	50
726	ILE	KREP	1	AB loop	0.0177974	230	44.7471	121	42.6056

## Sheet: KEAP1-λ (KREP)
Position	Amino acid	λ substitution rate	50% credible interval	RANK	RANK (%)
325	GLY	0.930995	(0.646577, 1.34052)	191	67.0175
326	ARG	0.389381	(0.241524, 0.627754)	124	43.5088
327	LEU	0.335093	(0.203961, 0.550535)	105	36.8421
328	ILE	0.360978	(0.222316, 0.586125)	113	39.6491
329	TYR	0.225052	(0.131048, 0.386485)	82	28.7719
330	THR	1.52906	(1.14976, 2.03348)	229	80.3509
331	ALA	1.08707	(0.783064, 1.50911)	201	70.5263
332	GLY	0.14712	(0.0805035, 0.268863)	52	18.2456
333	GLY	0.0421781	(0.0200787, 0.0886009)	11	3.85965
334	TYR	0.114464	(0.0600221, 0.218288)	39	13.6842
335	PHE	1.73942	(1.32416, 2.28491)	234	82.1053
336	ARG	0.787608	(0.537684, 1.1537)	181	63.5088
337	GLN	0.356649	(0.217696, 0.584295)	112	39.2982
338	SER	0.0689942	(0.0348601, 0.136552)	21	7.36842
339	LEU	0.169883	(0.0934456, 0.308844)	61	21.4035
340	SER	1.30101	(0.959469, 1.76412)	218	76.4912
341	TYR	1.79931	(1.37879, 2.34809)	236	82.807
342	LEU	0.647976	(0.436618, 0.961647)	165	57.8947
343	GLU	0.241196	(0.141434, 0.411327)	90	31.5789
344	ALA	0.160348	(0.0895977, 0.286968)	57	20
345	TYR	0.708274	(0.480833, 1.0433)	172	60.3509
346	ASN	0.97685	(0.69334, 1.37629)	195	68.4211
347	PRO	0.380565	(0.235866, 0.614036)	122	42.807
348	SER	5.0703	(4.29527, 5.98519)	281	98.5965
349	ASP	3.85488	(3.19241, 4.65483)	270	94.7368
350	GLY	1.69044	(1.28674, 2.22079)	232	81.4035
351	THR	5.63321	(4.81258, 6.59376)	283	99.2982
352	TRP	0.487076	(0.31604, 0.750675)	145	50.8772
353	LEU	1.11032	(0.79984, 1.54133)	203	71.2281
354	ARG	1.62166	(1.22548, 2.14591)	231	81.0526
355	LEU	0.24201	(0.140736, 0.416159)	91	31.9298
356	ALA	0.377844	(0.232269, 0.614658)	119	41.7544
357	ASP	0.926166	(0.651494, 1.31664)	190	66.6667
358	LEU	0.475829	(0.306017, 0.739871)	143	50.1754
359	GLN	1.20187	(0.872669, 1.65525)	211	74.0351
360	VAL	0.850288	(0.587611, 1.23039)	183	64.2105
361	PRO	0.166232	(0.0922826, 0.299441)	59	20.7018
362	ARG	0.0405372	(0.0187805, 0.0874984)	10	3.50877
363	SER	0.0209612	(0.00916117, 0.0479601)	1	0.350877
364	GLY	0.0264741	(0.0114557, 0.0611816)	3	1.05263
365	LEU	0.0485187	(0.0232016, 0.101461)	13	4.5614
366	ALA	0.201029	(0.113862, 0.354924)	76	26.6667
367	GLY	1.47939	(1.11007, 1.97159)	227	79.6491
368	CYS	1.04395	(0.749214, 1.45463)	199	69.8246
369	VAL	0.913673	(0.6451, 1.29406)	188	65.9649
370	VAL	0.719677	(0.49012, 1.05675)	173	60.7018
371	GLY	1.57794	(1.18543, 2.10043)	230	80.7018
372	GLY	0.205414	(0.114895, 0.36725)	77	27.0175
373	LEU	0.186341	(0.104362, 0.332716)	70	24.5614
374	LEU	1.09188	(0.784635, 1.51945)	202	70.8772
375	TYR	0.260525	(0.153993, 0.440754)	93	32.6316
376	ALA	0.298155	(0.177734, 0.500166)	101	35.4386
377	VAL	0.291488	(0.172541, 0.492433)	99	34.7368
378	GLY	0.149171	(0.0810387, 0.274586)	54	18.9474
379	GLY	0.0330506	(0.0154606, 0.0706533)	5	1.75439
380	ARG	0.038678	(0.0181026, 0.0826394)	9	3.15789
381	ASN	0.0825275	(0.0407039, 0.167326)	29	10.1754
382	ASN	0.114057	(0.0595547, 0.218437)	38	13.3333
383	SER	0.663485	(0.44362, 0.992317)	167	58.5965
384	PRO	0.429955	(0.266662, 0.693241)	130	45.614
385	ASP	0.396531	(0.242055, 0.649592)	126	44.2105
386	GLY	0.335261	(0.200673, 0.560116)	106	37.193
387	ASN	0.221659	(0.127494, 0.385373)	80	28.0702
388	THR	1.17508	(0.848292, 1.62775)	208	72.9825
389	ASP	0.174185	(0.0975303, 0.311089)	64	22.4561
390	SER	0.268393	(0.158944, 0.45321)	95	33.3333
391	SER	4.59816	(3.87038, 5.46278)	280	98.2456
392	ALA	2.72013	(2.1814, 3.39191)	256	89.8246
393	LEU	0.361328	(0.223046, 0.585341)	114	40
394	ASP	0.132112	(0.0714767, 0.244186)	48	16.8421
395	CYS	0.109456	(0.0571576, 0.209606)	36	12.6316
396	TYR	0.122793	(0.0649405, 0.232185)	45	15.7895
397	ASN	0.0981359	(0.0492991, 0.195351)	32	11.2281
398	PRO	0.0749645	(0.0358036, 0.156959)	24	8.42105
399	MET	0.112012	(0.0553397, 0.22672)	37	12.9825
400	THR	0.349206	(0.20832, 0.585375)	110	38.5965
401	ASN	0.366913	(0.224798, 0.59887)	116	40.7018
402	GLN	1.83639	(1.40804, 2.39506)	240	84.2105
403	TRP	0.371894	(0.232428, 0.595045)	117	41.0526
404	SER	2.40947	(1.90488, 3.04773)	250	87.7193
405	PRO	0.688208	(0.462938, 1.02309)	168	58.9474
406	CYS	0.211592	(0.121263, 0.369207)	79	27.7193
407	ALA	0.914148	(0.641201, 1.30328)	189	66.3158
408	PRO	3.01989	(2.4473, 3.72646)	258	90.5263
409	MET	0.648595	(0.437337, 0.961902)	166	58.2456
410	SER	2.23079	(1.74805, 2.84684)	246	86.3158
411	VAL	0.594961	(0.393063, 0.900566)	160	56.1404
412	PRO	0.629635	(0.424381, 0.934162)	163	57.193
413	ARG	0.126936	(0.0679585, 0.237098)	47	16.4912
414	ASN	0.0500194	(0.0238572, 0.104872)	14	4.91228
415	ARG	0.0670277	(0.0323798, 0.13875)	20	7.01754
416	ILE	0.46977	(0.29776, 0.741146)	139	48.7719
417	GLY	0.285272	(0.171567, 0.474335)	97	34.0351
418	VAL	1.2075	(0.880762, 1.65545)	212	74.386
419	GLY	0.431834	(0.27405, 0.680463)	132	46.3158
420	VAL	0.346178	(0.210519, 0.569258)	108	37.8947
421	ILE	0.118586	(0.0616416, 0.228137)	43	15.0877
422	ASP	0.149219	(0.077467, 0.28743)	55	19.2982
423	GLY	0.435609	(0.27286, 0.69543)	133	46.6667
424	HIS	1.82674	(1.40326, 2.37802)	237	83.1579
425	ILE	0.885329	(0.620472, 1.26324)	186	65.2632
426	TYR	0.184042	(0.104305, 0.324735)	67	23.5088
427	ALA	0.222924	(0.128107, 0.387919)	81	28.4211
428	VAL	0.632131	(0.42019, 0.950976)	164	57.5439
429	GLY	0.166955	(0.0929835, 0.299772)	60	21.0526
430	GLY	0.0765384	(0.0396453, 0.147763)	25	8.77193
431	SER	0.11634	(0.0618419, 0.218865)	40	14.0351
432	HIS	0.949931	(0.668749, 1.34934)	194	68.0702
433	GLY	0.261998	(0.15175, 0.452342)	94	32.9825
434	CYS	0.450419	(0.282172, 0.718984)	135	47.3684
435	ILE	3.0381	(2.45884, 3.75383)	260	91.2281
436	HIS	0.194822	(0.11094, 0.342125)	73	25.614
437	HIS	0.235342	(0.137164, 0.403792)	86	30.1754
438	ASN	1.83893	(1.41553, 2.38898)	241	84.5614
439	SER	0.53841	(0.35264, 0.822045)	152	53.3333
440	VAL	0.47212	(0.302762, 0.736214)	140	49.1228
441	GLU	0.200273	(0.116066, 0.345571)	75	26.3158
442	ARG	0.36554	(0.225788, 0.59179)	115	40.3509
443	TYR	0.763298	(0.525374, 1.10897)	178	62.4561
444	GLU	0.551359	(0.360402, 0.843492)	154	54.0351
445	PRO	0.191384	(0.10707, 0.342093)	72	25.2632
446	GLU	0.690781	(0.462223, 1.03235)	170	59.6491
447	ARG	3.82493	(3.1641, 4.62378)	269	94.386
448	ASP	0.576306	(0.380199, 0.873564)	158	55.4386
449	GLU	3.13063	(2.54352, 3.85327)	263	92.2807
450	TRP	0.501742	(0.329004, 0.765173)	147	51.5789
451	HIS	3.74165	(3.09033, 4.53024)	267	93.6842
452	LEU	1.2416	(0.909869, 1.69427)	215	75.4386
453	VAL	0.55416	(0.363517, 0.844786)	155	54.386
454	ALA	1.4542	(1.08596, 1.94729)	226	79.2982
455	PRO	1.15329	(0.83854, 1.58619)	204	71.5789
456	MET	0.31803	(0.19406, 0.521197)	103	36.1404
457	LEU	1.43216	(1.06443, 1.92693)	225	78.9474
458	THR	1.0279	(0.733957, 1.43957)	198	69.4737
459	ARG	1.02392	(0.733625, 1.42908)	197	69.1228
460	ARG	0.103355	(0.0540405, 0.197673)	34	11.9298
461	ILE	0.0472923	(0.0225352, 0.0992475)	12	4.21053
462	GLY	0.0542879	(0.0255105, 0.115528)	15	5.26316
463	VAL	0.0776048	(0.0391314, 0.153905)	26	9.12281
464	GLY	0.259506	(0.152111, 0.442725)	92	32.2807
465	VAL	0.24005	(0.141539, 0.407123)	89	31.2281
466	ALA	1.22653	(0.897242, 1.67666)	214	75.0877
467	VAL	0.464233	(0.29853, 0.721913)	138	48.4211
468	LEU	1.35381	(1.00115, 1.83069)	220	77.193
469	ASN	0.390452	(0.237573, 0.641708)	125	43.8596
470	ARG	0.107506	(0.0544596, 0.212221)	35	12.2807
471	LEU	0.126427	(0.0661367, 0.241678)	46	16.1404
472	LEU	0.089354	(0.0456181, 0.175021)	30	10.5263
473	TYR	0.165638	(0.0911699, 0.30093)	58	20.3509
474	ALA	0.148909	(0.0814305, 0.272304)	53	18.5965
475	VAL	0.737603	(0.503029, 1.08156)	174	61.0526
476	GLY	0.206194	(0.118381, 0.359146)	78	27.3684
477	GLY	0.0805202	(0.0418546, 0.154906)	27	9.47368
478	PHE	0.185101	(0.102601, 0.333936)	69	24.2105
479	ASP	0.196553	(0.110928, 0.348271)	74	25.9649
480	GLY	0.232253	(0.132656, 0.406626)	84	29.4737
481	THR	2.68486	(2.14616, 3.35877)	255	89.4737
482	ASN	3.54646	(2.91512, 4.31453)	266	93.3333
483	ARG	0.443588	(0.283645, 0.693719)	134	47.0175
484	LEU	0.475782	(0.306618, 0.738275)	142	49.8246
485	ASN	4.19598	(3.50526, 5.0228)	275	96.4912
486	SER	0.847411	(0.59377, 1.2094)	182	63.8596
487	ALA	2.66589	(2.13544, 3.3281)	253	88.7719
488	GLU	0.463016	(0.301052, 0.712118)	137	48.0702
489	CYS	0.620854	(0.412758, 0.933864)	162	56.8421
490	TYR	0.188169	(0.107557, 0.329197)	71	24.9123
491	TYR	0.764393	(0.52103, 1.12143)	179	62.807
492	PRO	0.430432	(0.270942, 0.683805)	131	45.9649
493	GLU	0.753203	(0.511469, 1.10919)	176	61.7544
494	ARG	3.08125	(2.49864, 3.7997)	262	91.9298
495	ASN	3.24143	(2.64367, 3.97436)	265	92.9825
496	GLU	0.780534	(0.536167, 1.13628)	180	63.1579
497	TRP	0.294009	(0.178914, 0.483145)	100	35.0877
498	ARG	4.16319	(3.47087, 4.99361)	274	96.1404
499	MET	4.29898	(3.59677, 5.13829)	277	97.193
500	ILE	2.02618	(1.57554, 2.60571)	243	85.2632
501	THR	2.29523	(1.80888, 2.91236)	248	87.0175
502	ALA	4.11237	(3.42788, 4.93353)	272	95.4386
503	MET	0.461378	(0.297062, 0.716582)	136	47.7193
504	ASN	1.50889	(1.12978, 2.01522)	228	80
505	THR	2.6817	(2.14659, 3.35021)	254	89.1228
506	ILE	1.35086	(1.00479, 1.81612)	219	76.8421
507	ARG	0.181644	(0.102071, 0.323252)	66	23.1579
508	SER	0.137715	(0.0734804, 0.258103)	49	17.193
509	GLY	0.0658559	(0.0319615, 0.135694)	19	6.66667
510	ALA	0.174219	(0.0963885, 0.314895)	65	22.807
511	GLY	0.283597	(0.169662, 0.474045)	96	33.6842
512	VAL	0.93564	(0.662062, 1.32226)	192	67.3684
513	CYS	0.474479	(0.30728, 0.732656)	141	49.4737
514	VAL	3.05818	(2.48163, 3.76867)	261	91.5789
515	LEU	0.759426	(0.522689, 1.10339)	177	62.1053
516	HIS	3.19629	(2.60064, 3.92836)	264	92.6316
517	ASN	1.82813	(1.40373, 2.38085)	238	83.5088
518	CYS	4.51825	(3.79614, 5.37772)	278	97.5439
519	ILE	1.21888	(0.894721, 1.66048)	213	74.7368
520	TYR	1.17137	(0.854789, 1.60519)	207	72.6316
521	ALA	0.533268	(0.350159, 0.812131)	151	52.9825
522	ALA	1.24431	(0.912086, 1.69753)	216	75.7895
523	GLY	0.151059	(0.0834402, 0.273477)	56	19.6491
524	GLY	0.0630743	(0.0320113, 0.12428)	17	5.96491
525	TYR	0.0970447	(0.0501185, 0.187908)	31	10.8772
526	ASP	0.496339	(0.318331, 0.773889)	146	51.2281
527	GLY	0.305143	(0.181883, 0.511932)	102	35.7895
528	GLN	1.7502	(1.33339, 2.29729)	235	82.4561
529	ASP	1.39231	(1.03139, 1.87954)	222	77.8947
530	GLN	0.145191	(0.0798686, 0.263939)	51	17.8947
531	LEU	0.144688	(0.0783224, 0.267288)	50	17.5439
532	ASN	0.347645	(0.214833, 0.562561)	109	38.2456
533	SER	0.690588	(0.467198, 1.02079)	169	59.2982
534	VAL	1.40215	(1.04621, 1.87919)	224	78.5965
535	GLU	0.420032	(0.270073, 0.653258)	128	44.9123
536	ARG	1.95433	(1.51566, 2.51997)	242	84.9123
537	TYR	1.05363	(0.760095, 1.46051)	200	70.1754
538	ASP	2.25618	(1.77497, 2.86784)	247	86.6667
539	VAL	1.19527	(0.869914, 1.64232)	210	73.6842
540	GLU	0.564251	(0.368257, 0.864556)	157	55.0877
541	THR	3.03386	(2.4562, 3.74738)	259	90.8772
542	GLU	2.08204	(1.62364, 2.66988)	244	85.614
543	THR	7.21737	(6.27665, 8.29909)	285	100
544	TRP	0.505018	(0.332199, 0.767742)	148	51.9298
545	THR	4.15348	(3.46268, 4.98209)	273	95.7895
546	PHE	2.30087	(1.81508, 2.91668)	249	87.3684
547	VAL	4.22761	(3.53086, 5.06185)	276	96.8421
548	ALA	1.39902	(1.04151, 1.87926)	223	78.2456
549	PRO	1.16328	(0.846813, 1.59802)	205	71.9298
550	MET	0.379338	(0.237254, 0.606509)	120	42.1053
551	LYS	6.08334	(5.22435, 7.08356)	284	99.6491
552	HIS	0.380868	(0.235062, 0.617116)	123	43.1579
553	ARG	0.37246	(0.229433, 0.60465)	118	41.4035
554	ARG	0.0733151	(0.0364829, 0.147332)	22	7.7193
555	SER	0.0363808	(0.0167024, 0.079244)	8	2.80702
556	ALA	0.0327376	(0.0143667, 0.0746)	4	1.40351
557	LEU	0.074675	(0.0370492, 0.150513)	23	8.07018
558	GLY	0.351008	(0.214569, 0.574205)	111	38.9474
559	ILE	1.25987	(0.926377, 1.71343)	217	76.1404
560	THR	0.580387	(0.385824, 0.873064)	159	55.7895
561	VAL	2.78521	(2.23967, 3.46363)	257	90.1754
562	HIS	1.71199	(1.30599, 2.24421)	233	81.7544
563	GLN	1.83317	(1.40572, 2.39059)	239	83.8596
564	GLY	1.16908	(0.849089, 1.60965)	206	72.2807
565	ARG	2.45011	(1.94407, 3.08787)	251	88.0702
566	ILE	0.38018	(0.238649, 0.605646)	121	42.4561
567	TYR	0.424408	(0.269067, 0.669432)	129	45.2632
568	VAL	0.855127	(0.597328, 1.22419)	184	64.5614
569	LEU	0.983351	(0.697304, 1.38674)	196	68.7719
570	GLY	0.118331	(0.0630647, 0.22203)	42	14.7368
571	GLY	0.0346688	(0.0162176, 0.0741127)	6	2.10526
572	TYR	0.0613563	(0.0293439, 0.128292)	16	5.61404
573	ASP	0.235371	(0.133657, 0.41449)	87	30.5263
574	GLY	0.318258	(0.189214, 0.53531)	104	36.4912
575	HIS	3.7791	(3.12197, 4.57454)	268	94.0351
576	THR	0.945054	(0.66387, 1.34533)	193	67.7193
577	PHE	0.119109	(0.0631186, 0.224768)	44	15.4386
578	LEU	0.102472	(0.0534329, 0.196519)	33	11.5789
579	ASP	0.507129	(0.328415, 0.783095)	149	52.2807
580	SER	0.602162	(0.397795, 0.911525)	161	56.4912
581	VAL	0.232723	(0.136195, 0.397666)	85	29.8246
582	GLU	0.173412	(0.0981567, 0.306366)	63	22.1053
583	CYS	0.737813	(0.503518, 1.08113)	175	61.4035
584	TYR	0.545537	(0.358924, 0.829176)	153	53.6842
585	ASP	0.559218	(0.366819, 0.852529)	156	54.7368
586	PRO	0.48095	(0.308261, 0.750381)	144	50.5263
587	ASP	2.14211	(1.67133, 2.7455)	245	85.9649
588	THR	4.54529	(3.81709, 5.41242)	279	97.8947
589	ASP	0.912934	(0.643375, 1.29543)	187	65.614
590	THR	2.52159	(2.00531, 3.17078)	252	88.4211
591	TRP	0.531542	(0.351359, 0.804126)	150	52.6316
592	SER	3.911	(3.2418, 4.71833)	271	95.0877
593	GLU	0.291428	(0.173917, 0.488338)	98	34.386
594	VAL	0.18409	(0.101902, 0.332565)	68	23.8596
595	THR	0.708019	(0.479507, 1.04543)	171	60
596	ARG	5.56286	(4.74963, 6.51534)	282	98.9474
597	MET	0.883486	(0.619848, 1.25926)	185	64.9123
598	THR	1.38225	(1.02106, 1.87121)	221	77.5439
599	SER	0.23923	(0.136224, 0.420123)	88	30.8772
600	GLY	0.11708	(0.0621812, 0.220447)	41	14.386
601	ARG	0.0814621	(0.0404689, 0.16398)	28	9.82456
602	SER	0.0354842	(0.0160206, 0.0785945)	7	2.45614
603	GLY	0.0263662	(0.0114624, 0.0606487)	2	0.701754
604	VAL	0.0637302	(0.0308921, 0.131475)	18	6.31579
605	GLY	0.170179	(0.0957439, 0.302484)	62	21.7544
606	VAL	0.411943	(0.260347, 0.651811)	127	44.5614
607	ALA	0.344033	(0.212956, 0.555792)	107	37.5439
608	VAL	1.18673	(0.863151, 1.63162)	209	73.3333
609	THR	0.228909	(0.129414, 0.404898)	83	29.1228

## Sheet: KLHL2-λ (KREP)
Position	Amino acid	λ substitution rate	50% credible interval	RANK	RANK (%)
306	PRO	0.224214	(0.13461, 0.373462)	84	29.3706
307	LYS	0.271287	(0.178841, 0.411519)	95	33.2168
308	LEU	0.939795	(0.695268, 1.27032)	187	65.3846
309	MET	0.902204	(0.669728, 1.21538)	185	64.6853
310	VAL	1.48213	(1.14631, 1.91633)	221	77.2727
311	VAL	0.360207	(0.24512, 0.529329)	110	38.4615
312	VAL	0.402805	(0.270437, 0.599963)	119	41.6084
313	GLY	0.13712	(0.084325, 0.222968)	68	23.7762
314	GLY	0.0496933	(0.0282308, 0.0874728)	26	9.09091
315	GLN	0.0293296	(0.0157199, 0.0547219)	11	3.84615
316	ALA	0.0593574	(0.0322749, 0.109165)	32	11.1888
317	PRO	0.0702638	(0.0364804, 0.135333)	40	13.986
318	LYS	0.0514723	(0.0261518, 0.101308)	27	9.44056
319	ALA	0.0444281	(0.0243362, 0.0811079)	19	6.64336
320	ILE	0.106338	(0.0620584, 0.18221)	57	19.9301
321	ARG	0.387505	(0.257628, 0.582857)	117	40.9091
322	SER	0.182291	(0.112865, 0.294423)	79	27.6224
323	VAL	0.187726	(0.120475, 0.292517)	80	27.972
324	GLU	0.28854	(0.19316, 0.431017)	100	34.965
325	CYS	0.957621	(0.713018, 1.28613)	189	66.0839
326	TYR	1.18009	(0.894344, 1.55712)	207	72.3776
327	ASP	0.459782	(0.318515, 0.663704)	130	45.4545
328	PHE	0.414395	(0.28135, 0.610354)	122	42.6573
329	LYS	1.02044	(0.748475, 1.39123)	194	67.8322
330	GLU	0.846484	(0.61131, 1.17213)	178	62.2378
331	GLU	1.37564	(1.05098, 1.80059)	216	75.5245
332	ARG	1.46909	(1.13077, 1.90864)	220	76.9231
333	TRP	0.632076	(0.456207, 0.875744)	152	53.1469
334	HIS	1.49933	(1.15576, 1.94503)	223	77.972
335	GLN	1.23979	(0.938817, 1.63726)	209	73.0769
336	VAL	0.868635	(0.633677, 1.19071)	180	62.9371
337	ALA	0.554856	(0.385312, 0.799003)	143	50
338	GLU	0.279807	(0.183298, 0.427131)	97	33.9161
339	LEU	0.374	(0.252287, 0.554433)	113	39.5105
340	PRO	1.03492	(0.760765, 1.40788)	195	68.1818
341	SER	0.749119	(0.531545, 1.05575)	167	58.3916
342	ARG	0.214987	(0.136912, 0.337583)	82	28.6713
343	ARG	0.104275	(0.0616035, 0.176503)	56	19.5804
344	CYS	0.0560892	(0.0317239, 0.0991681)	30	10.4895
345	ARG	0.0608032	(0.0338938, 0.109077)	33	11.5385
346	ALA	0.283955	(0.18349, 0.439425)	99	34.6154
347	GLY	0.410824	(0.283115, 0.596139)	121	42.3077
348	MET	1.10169	(0.830254, 1.46186)	204	71.3287
349	VAL	0.953346	(0.711192, 1.27795)	188	65.7343
350	TYR	1.20926	(0.922632, 1.58494)	208	72.7273
351	MET	2.87197	(2.35677, 3.4998)	264	92.3077
352	ALA	3.99027	(3.3523, 4.74966)	275	96.1538
353	GLY	1.53245	(1.18515, 1.98152)	225	78.6713
354	LEU	3.0388	(2.50705, 3.68332)	270	94.4056
355	VAL	1.08246	(0.818498, 1.43154)	201	70.2797
356	PHE	1.04787	(0.7879, 1.39361)	196	68.5315
357	ALA	0.572005	(0.403468, 0.810943)	146	51.049
358	VAL	0.319365	(0.212156, 0.48075)	107	37.4126
359	GLY	0.0978034	(0.0587564, 0.162799)	50	17.4825
360	GLY	0.0704807	(0.0409107, 0.121424)	41	14.3357
361	PHE	0.0446012	(0.0243865, 0.0815728)	20	6.99301
362	ASN	0.0989438	(0.055829, 0.175355)	51	17.8322
363	GLY	0.0660399	(0.0348159, 0.125267)	34	11.8881
364	SER	0.0895349	(0.0463139, 0.17309)	48	16.7832
365	LEU	0.0682686	(0.0355399, 0.131137)	37	12.9371
366	ARG	0.0374073	(0.019971, 0.0700671)	15	5.24476
367	VAL	0.0585949	(0.0320094, 0.107261)	31	10.8392
368	ARG	0.0991635	(0.0590272, 0.166591)	52	18.1818
369	THR	0.260109	(0.165279, 0.409349)	91	31.8182
370	VAL	0.426169	(0.292105, 0.621763)	126	44.0559
371	ASP	0.531762	(0.378202, 0.747672)	139	48.6014
372	SER	2.04886	(1.63393, 2.56916)	246	86.014
373	TYR	0.554974	(0.397022, 0.775766)	144	50.3497
374	ASP	0.72354	(0.52227, 1.00237)	163	56.993
375	PRO	0.844396	(0.61742, 1.15481)	177	61.8881
376	VAL	4.58709	(3.89176, 5.40666)	279	97.5524
377	LYS	1.55218	(1.1984, 2.0104)	226	79.021
378	ASP	0.895693	(0.660991, 1.21373)	183	63.986
379	GLN	2.12281	(1.69185, 2.66354)	247	86.3636
380	TRP	0.677215	(0.493172, 0.929939)	159	55.5944
381	THR	2.88699	(2.36337, 3.52663)	265	92.6573
382	SER	1.75279	(1.37576, 2.23314)	233	81.4685
383	VAL	1.65822	(1.29607, 2.12158)	231	80.7692
384	ALA	1.50562	(1.16249, 1.95005)	224	78.3217
385	ASN	0.573496	(0.401344, 0.81949)	147	51.3986
386	MET	0.241484	(0.158132, 0.368772)	88	30.7692
387	ARG	0.852564	(0.609638, 1.19229)	179	62.5874
388	ASP	0.304115	(0.194401, 0.475748)	103	36.014
389	ARG	0.0687635	(0.0393431, 0.120184)	39	13.6364
390	ARG	0.0385878	(0.0212139, 0.0701907)	16	5.59441
391	SER	0.0289177	(0.0155017, 0.0539447)	10	3.4965
392	THR	0.0265759	(0.0137776, 0.0512629)	7	2.44755
393	LEU	0.0475637	(0.0268855, 0.0841457)	24	8.39161
394	GLY	0.161135	(0.100635, 0.258009)	73	25.5245
395	ALA	1.17163	(0.883727, 1.55333)	205	71.6783
396	ALA	0.707611	(0.510908, 0.980044)	162	56.6434
397	VAL	0.657729	(0.471816, 0.916899)	156	54.5455
398	LEU	0.635882	(0.452602, 0.893383)	153	53.4965
399	ASN	0.959085	(0.702649, 1.30911)	190	66.4336
400	GLY	1.56435	(1.20964, 2.02306)	227	79.3706
401	LEU	2.28679	(1.84041, 2.84144)	253	88.4615
402	LEU	1.00233	(0.749703, 1.34008)	193	67.4825
403	TYR	0.459083	(0.320779, 0.657018)	129	45.1049
404	ALA	0.257319	(0.169287, 0.39113)	89	31.1189
405	VAL	0.264626	(0.172134, 0.406816)	92	32.1678
406	GLY	0.126624	(0.0775354, 0.206791)	65	22.7273
407	GLY	0.0303031	(0.0167709, 0.054754)	12	4.1958
408	PHE	0.041949	(0.0231964, 0.0758615)	18	6.29371
409	ASP	0.0811844	(0.0462553, 0.14249)	45	15.7343
410	GLY	0.125394	(0.0731647, 0.214909)	64	22.3776
411	SER	0.771096	(0.542547, 1.09592)	173	60.4895
412	THR	0.801475	(0.571624, 1.12375)	174	60.8392
413	GLY	0.122469	(0.0757017, 0.198128)	61	21.3287
414	LEU	0.269718	(0.176935, 0.411158)	94	32.8671
415	SER	1.59359	(1.2431, 2.04289)	228	79.7203
416	SER	2.26653	(1.82406, 2.81633)	251	87.7622
417	VAL	2.15122	(1.72393, 2.68443)	248	86.7133
418	GLU	0.704253	(0.517928, 0.957607)	160	55.9441
419	ALA	1.77564	(1.39841, 2.25463)	235	82.1678
420	TYR	0.765437	(0.56157, 1.04331)	172	60.1399
421	ASN	0.901388	(0.665321, 1.22122)	184	64.3357
422	ILE	4.01123	(3.37371, 4.76922)	276	96.5035
423	LYS	1.2542	(0.948151, 1.65904)	211	73.7762
424	SER	3.77166	(3.15353, 4.51095)	274	95.8042
425	ASN	1.8703	(1.47875, 2.36554)	241	84.2657
426	GLU	1.08081	(0.80793, 1.44586)	199	69.5804
427	TRP	0.485814	(0.344081, 0.685927)	136	47.5524
428	PHE	1.75556	(1.37317, 2.24443)	234	81.8182
429	HIS	1.8459	(1.45899, 2.3354)	240	83.9161
430	VAL	2.3389	(1.88703, 2.89897)	254	88.8112
431	ALA	4.33769	(3.67609, 5.11836)	277	96.8531
432	PRO	2.46599	(2.00227, 3.03711)	257	89.8601
433	MET	0.468549	(0.329284, 0.666716)	132	46.1538
434	ASN	1.08792	(0.805851, 1.46871)	202	70.6294
435	THR	0.732735	(0.522289, 1.02798)	165	57.6923
436	ARG	0.271449	(0.180122, 0.409081)	96	33.5664
437	ARG	0.0458811	(0.0258907, 0.0813062)	22	7.69231
438	SER	0.020388	(0.0106822, 0.0389124)	2	0.699301
439	SER	0.0159497	(0.00790436, 0.0321838)	1	0.34965
440	VAL	0.0244572	(0.0129615, 0.0461484)	4	1.3986
441	GLY	0.0531263	(0.0298585, 0.0945259)	28	9.79021
442	VAL	0.176702	(0.110721, 0.282002)	78	27.2727
443	GLY	0.456818	(0.311107, 0.670774)	128	44.7552
444	VAL	0.37582	(0.256735, 0.550142)	115	40.2098
445	VAL	0.872234	(0.639504, 1.18966)	181	63.2867
446	GLY	2.92632	(2.39515, 3.57527)	266	93.007
447	GLY	1.36054	(1.04083, 1.77845)	215	75.1748
448	LEU	3.27308	(2.71264, 3.94932)	271	94.7552
449	LEU	0.569629	(0.405761, 0.799677)	145	50.6993
450	TYR	0.471141	(0.325897, 0.681116)	133	46.5035
451	ALA	0.115434	(0.0701933, 0.189832)	58	20.2797
452	VAL	0.10183	(0.0596764, 0.173758)	53	18.5315
453	GLY	0.0683704	(0.0393358, 0.118836)	38	13.2867
454	GLY	0.0251572	(0.0134615, 0.0470147)	6	2.0979
455	TYR	0.0282825	(0.0150777, 0.0530519)	8	2.7972
456	ASP	0.082188	(0.0479562, 0.140855)	46	16.0839
457	VAL	0.16235	(0.0992067, 0.265683)	75	26.2238
458	ALA	0.72966	(0.510368, 1.04318)	164	57.3427
459	SER	0.537801	(0.363698, 0.795246)	141	49.3007
460	ARG	0.170926	(0.102824, 0.284133)	77	26.9231
461	GLN	0.163113	(0.0964663, 0.275804)	76	26.5734
462	CYS	0.0738003	(0.0424963, 0.128164)	44	15.3846
463	LEU	0.124051	(0.0750795, 0.204965)	63	22.028
464	SER	0.309173	(0.20684, 0.462136)	105	36.7133
465	THR	0.645205	(0.45348, 0.917989)	154	53.8462
466	VAL	0.259977	(0.170875, 0.395542)	90	31.4685
467	GLU	0.406777	(0.283241, 0.584193)	120	41.958
468	CYS	1.80392	(1.42139, 2.2894)	239	83.5664
469	TYR	0.756584	(0.557072, 1.02755)	168	58.7413
470	ASN	3.54986	(2.9612, 4.25553)	273	95.4545
471	ALA	2.93726	(2.41412, 3.57375)	267	93.3566
472	THR	6.56783	(5.71684, 7.5455)	284	99.3007
473	THR	5.10653	(4.37134, 5.96536)	281	98.2517
474	ASN	2.49985	(2.03076, 3.0773)	258	90.2098
475	GLU	4.45144	(3.77685, 5.24653)	278	97.2028
476	TRP	0.816815	(0.608209, 1.09697)	175	61.1888
477	THR	6.16571	(5.34722, 7.10949)	283	98.951
478	TYR	2.50724	(2.03567, 3.08805)	259	90.5594
479	ILE	2.98075	(2.45418, 3.6203)	268	93.7063
480	ALA	3.03452	(2.50071, 3.68229)	269	94.0559
481	GLU	0.986263	(0.733635, 1.32588)	192	67.1329
482	MET	0.394178	(0.271038, 0.573263)	118	41.2587
483	SER	2.00658	(1.58463, 2.54089)	242	84.6154
484	THR	1.35441	(1.03149, 1.77843)	214	74.8252
485	ARG	0.415384	(0.282435, 0.610918)	123	43.007
486	ARG	0.122567	(0.0732106, 0.205199)	62	21.6783
487	SER	0.0306546	(0.0164938, 0.0569731)	13	4.54545
488	GLY	0.0204457	(0.010456, 0.0399798)	3	1.04895
489	ALA	0.0476302	(0.0265799, 0.0853516)	25	8.74126
490	GLY	0.08329	(0.0487931, 0.142176)	47	16.4336
491	VAL	0.144453	(0.0893934, 0.233425)	70	24.4755
492	GLY	0.338802	(0.226066, 0.507759)	108	37.7622
493	VAL	0.360748	(0.244074, 0.533196)	112	39.1608
494	LEU	0.671161	(0.479806, 0.938833)	158	55.2448
495	ASN	1.31144	(0.99082, 1.73582)	212	74.1259
496	ASN	0.75921	(0.545797, 1.05607)	171	59.7902
497	LEU	0.620382	(0.441245, 0.872247)	151	52.7972
498	LEU	0.360311	(0.245279, 0.529292)	111	38.8112
499	TYR	0.449752	(0.30962, 0.653307)	127	44.4056
500	ALA	0.221408	(0.141914, 0.345432)	83	29.021
501	VAL	0.310928	(0.201959, 0.478693)	106	37.0629
502	GLY	0.102353	(0.0615641, 0.170167)	54	18.8811
503	GLY	0.0468332	(0.0264183, 0.0830241)	23	8.04196
504	HIS	0.0662718	(0.0380874, 0.115312)	35	12.2378
505	ASP	0.119645	(0.0696852, 0.205421)	59	20.6294
506	GLY	0.0904601	(0.0495944, 0.164999)	49	17.1329
507	PRO	0.142029	(0.0814667, 0.247612)	69	24.1259
508	LEU	0.353309	(0.224213, 0.556736)	109	38.1119
509	VAL	0.162205	(0.0995116, 0.264397)	74	25.8741
510	ARG	0.133362	(0.0802811, 0.22154)	66	23.0769
511	LYS	0.160912	(0.101422, 0.255295)	72	25.1748
512	SER	0.238446	(0.152404, 0.373064)	87	30.4196
513	VAL	0.417901	(0.285105, 0.612552)	124	43.3566
514	GLU	0.537255	(0.382856, 0.753922)	140	48.951
515	VAL	1.7762	(1.39835, 2.25614)	236	82.5175
516	TYR	1.6195	(1.26845, 2.06772)	230	80.4196
517	ASP	1.33783	(1.02594, 1.74454)	213	74.4755
518	PRO	2.24385	(1.80198, 2.79408)	250	87.4126
519	THR	7.08732	(6.19896, 8.103)	286	100
520	THR	6.74334	(5.88198, 7.73085)	285	99.6503
521	ASN	3.45753	(2.88201, 4.14799)	272	95.1049
522	ALA	6.02423	(5.21958, 6.95293)	282	98.6014
523	TRP	0.938313	(0.70636, 1.24644)	186	65.035
524	ARG	2.20262	(1.76186, 2.75363)	249	87.0629
525	GLN	2.01999	(1.60802, 2.5375)	243	84.965
526	VAL	1.05916	(0.794129, 1.41265)	197	68.8811
527	ALA	2.02262	(1.60488, 2.54908)	244	85.3147
528	ASP	0.652368	(0.463806, 0.917591)	155	54.1958
529	MET	0.280991	(0.18691, 0.422429)	98	34.2657
530	ASN	1.07734	(0.797467, 1.45544)	198	69.2308
531	MET	1.08942	(0.808034, 1.46878)	203	70.979
532	CYS	0.267234	(0.173984, 0.410465)	93	32.5175
533	ARG	0.0708002	(0.0409059, 0.122541)	42	14.6853
534	ARG	0.0286551	(0.0154238, 0.0532367)	9	3.14685
535	ASN	0.0245791	(0.0127506, 0.0473808)	5	1.74825
536	ALA	0.0709624	(0.0412086, 0.122199)	43	15.035
537	GLY	0.23615	(0.151929, 0.367059)	85	29.7203
538	VAL	0.422412	(0.291192, 0.612763)	125	43.7063
539	CYS	1.67057	(1.30686, 2.13551)	232	81.1189
540	ALA	1.48963	(1.15844, 1.9155)	222	77.6224
541	VAL	1.80067	(1.4187, 2.28549)	238	83.2168
542	ASN	2.46427	(1.98799, 3.05465)	256	89.5105
543	GLY	2.58137	(2.09483, 3.18091)	260	90.9091
544	LEU	2.80042	(2.29411, 3.41846)	261	91.2587
545	LEU	0.663085	(0.480602, 0.914856)	157	54.8951
546	TYR	0.739377	(0.536673, 1.01864)	166	58.042
547	VAL	0.308577	(0.207492, 0.458908)	104	36.3636
548	VAL	0.7583	(0.54405, 1.05692)	170	59.4406
549	GLY	0.190517	(0.121593, 0.298509)	81	28.3217
550	GLY	0.04503	(0.0256789, 0.0789637)	21	7.34266
551	ASP	0.055153	(0.0315445, 0.0964304)	29	10.1399
552	ASP	0.133735	(0.0792595, 0.225652)	67	23.4266
553	GLY	0.103876	(0.0601949, 0.179254)	55	19.2308
554	SER	0.378844	(0.243849, 0.588572)	116	40.5594
555	CYS	0.705577	(0.492188, 1.01148)	161	56.2937
556	ASN	0.145952	(0.0908961, 0.234355)	71	24.8252
557	LEU	0.236848	(0.152873, 0.366952)	86	30.0699
558	ALA	0.874463	(0.64283, 1.18956)	182	63.6364
559	SER	0.615265	(0.436151, 0.867936)	150	52.4476
560	VAL	0.592033	(0.42121, 0.832134)	149	52.0979
561	GLU	0.460623	(0.325353, 0.652132)	131	45.8042
562	TYR	1.40227	(1.08046, 1.81994)	218	76.2238
563	TYR	0.500686	(0.354312, 0.707531)	137	47.9021
564	ASN	0.967308	(0.718123, 1.30296)	191	66.7832
565	PRO	1.41286	(1.08467, 1.84036)	219	76.5734
566	THR	4.736	(4.02868, 5.56752)	280	97.9021
567	THR	2.83254	(2.31349, 3.46804)	263	91.958
568	ASP	0.839749	(0.616684, 1.1435)	176	61.5385
569	LYS	1.3924	(1.06613, 1.81852)	217	75.8741
570	TRP	0.552269	(0.395273, 0.771622)	142	49.6503
571	THR	2.27353	(1.82143, 2.83784)	252	88.1119
572	VAL	1.25265	(0.95464, 1.64368)	210	73.4266
573	VAL	1.7822	(1.40012, 2.26855)	237	82.8671
574	SER	2.43247	(1.95853, 3.02109)	255	89.1608
575	SER	2.82556	(2.31256, 3.45235)	262	91.6084
576	CYS	1.60835	(1.25373, 2.06328)	229	80.0699
577	MET	0.485403	(0.338534, 0.695988)	135	47.2028
578	SER	1.08111	(0.796062, 1.46821)	200	69.9301
579	THR	0.476937	(0.324576, 0.700819)	134	46.8531
580	GLY	0.296158	(0.197394, 0.444338)	102	35.6643
581	ARG	0.0672462	(0.0388345, 0.116444)	36	12.5874
582	SER	0.0340662	(0.0185512, 0.0625569)	14	4.8951
583	TYR	0.039064	(0.0209482, 0.0728462)	17	5.94406
584	ALA	0.11997	(0.0719777, 0.19996)	60	20.979
585	GLY	0.288762	(0.19124, 0.436016)	101	35.3147
586	VAL	0.590955	(0.421362, 0.828807)	148	51.7483
587	THR	2.02836	(1.616, 2.54594)	245	85.6643
588	VAL	1.17314	(0.890118, 1.54615)	206	72.028
589	ILE	0.524687	(0.366238, 0.751687)	138	48.2517
590	ASP	0.375724	(0.250039, 0.564587)	114	39.8601
591	LYS	0.756584	(0.531751, 1.07648)	169	59.0909

## Sheet: KLHL3-λ (KREP)
Position	Amino acid	λ substitution rate	50% credible interval	RANK	RANK (%)
300	PRO	0.304654	(0.187154, 0.495923)	96	33.5664
301	LYS	0.671162	(0.470752, 0.956892)	164	57.3427
302	VAL	1.67925	(1.27971, 2.20352)	234	81.8182
303	MET	1.69378	(1.29626, 2.21321)	235	82.1678
304	ILE	1.89974	(1.46097, 2.4703)	244	85.3147
305	VAL	0.469484	(0.322204, 0.684088)	129	45.1049
306	VAL	0.312746	(0.204311, 0.478732)	97	33.9161
307	GLY	0.171098	(0.107295, 0.27284)	61	21.3287
308	GLY	0.0827441	(0.0491846, 0.139202)	25	8.74126
309	GLN	0.0570583	(0.0325599, 0.0999893)	11	3.84615
310	ALA	0.0984488	(0.0562539, 0.172293)	34	11.8881
311	PRO	0.107335	(0.0591985, 0.194611)	41	14.3357
312	LYS	0.102498	(0.0563027, 0.186597)	37	12.9371
313	ALA	0.0773556	(0.0447859, 0.133611)	24	8.39161
314	ILE	0.158374	(0.0959639, 0.261374)	56	19.5804
315	ARG	0.434425	(0.290725, 0.649153)	120	41.958
316	SER	0.96386	(0.684031, 1.35816)	181	63.2867
317	VAL	0.473957	(0.327356, 0.686211)	130	45.4545
318	GLU	0.525762	(0.366538, 0.754152)	142	49.6503
319	CYS	1.07494	(0.790267, 1.46216)	192	67.1329
320	TYR	0.56207	(0.39352, 0.802812)	148	51.7483
321	ASP	0.537943	(0.374273, 0.773186)	144	50.3497
322	PHE	0.973313	(0.697024, 1.35912)	183	63.986
323	GLU	0.83065	(0.579307, 1.19104)	177	61.8881
324	GLU	1.10042	(0.793673, 1.52573)	197	68.8811
325	ASP	2.82321	(2.23525, 3.56584)	263	91.958
326	ARG	1.35288	(1.0044, 1.82227)	214	74.8252
327	TRP	0.704873	(0.503416, 0.986949)	167	58.3916
328	ASP	1.84986	(1.40681, 2.43244)	240	83.9161
329	GLN	1.48124	(1.11013, 1.97642)	221	77.2727
330	ILE	1.29513	(0.957726, 1.75139)	213	74.4755
331	ALA	1.1072	(0.808508, 1.51624)	199	69.5804
332	GLU	1.09068	(0.793526, 1.49912)	196	68.5315
333	LEU	0.478222	(0.326539, 0.700364)	133	46.5035
334	PRO	0.670156	(0.450256, 0.997454)	163	56.993
335	SER	0.258972	(0.160503, 0.417852)	88	30.7692
336	ARG	0.133255	(0.0803994, 0.22086)	48	16.7832
337	ARG	0.0933113	(0.055257, 0.157573)	31	10.8392
338	CYS	0.0769296	(0.0450833, 0.131272)	23	8.04196
339	ARG	0.0845776	(0.0489141, 0.146243)	27	9.44056
340	ALA	0.239864	(0.151859, 0.378869)	81	28.3217
341	GLY	0.298413	(0.195587, 0.455298)	95	33.2168
342	VAL	0.736086	(0.523397, 1.03521)	170	59.4406
343	VAL	1.50229	(1.13319, 1.99161)	223	77.972
344	PHE	2.51942	(1.99053, 3.18885)	259	90.5594
345	MET	2.84805	(2.27251, 3.56935)	264	92.3077
346	ALA	4.32514	(3.5475, 5.27324)	278	97.2028
347	GLY	2.16592	(1.68423, 2.78538)	250	87.4126
348	HIS	3.31394	(2.67436, 4.10648)	269	94.0559
349	VAL	1.09053	(0.813023, 1.46276)	195	68.1818
350	TYR	1.83237	(1.40456, 2.39049)	239	83.5664
351	ALA	0.499893	(0.345825, 0.722601)	136	47.5524
352	VAL	0.448581	(0.301341, 0.667765)	124	43.3566
353	GLY	0.176098	(0.111215, 0.278833)	64	22.3776
354	GLY	0.113802	(0.0692863, 0.18692)	42	14.6853
355	PHE	0.0847829	(0.0496487, 0.14478)	28	9.79021
356	ASN	0.10678	(0.0622478, 0.18317)	40	13.986
357	GLY	0.148577	(0.0849953, 0.25972)	54	18.8811
358	SER	0.177516	(0.100203, 0.314479)	65	22.7273
359	LEU	0.154706	(0.0891717, 0.268404)	55	19.2308
360	ARG	0.135045	(0.0811416, 0.224757)	49	17.1329
361	VAL	0.244936	(0.151216, 0.396741)	82	28.6713
362	ARG	0.193939	(0.122873, 0.306108)	70	24.4755
363	THR	0.273073	(0.174383, 0.427617)	92	32.1678
364	VAL	0.479933	(0.327255, 0.703842)	134	46.8531
365	ASP	0.662098	(0.470388, 0.931943)	161	56.2937
366	VAL	1.37001	(1.02633, 1.82878)	216	75.5245
367	TYR	0.512589	(0.361019, 0.727795)	138	48.2517
368	ASP	1.16261	(0.858055, 1.57525)	202	70.6294
369	GLY	1.87901	(1.44658, 2.44072)	243	84.965
370	VAL	6.05803	(5.10336, 7.19129)	285	99.6503
371	LYS	3.42992	(2.76192, 4.25948)	273	95.4545
372	ASP	1.94852	(1.50515, 2.5225)	246	86.014
373	GLN	2.18536	(1.69413, 2.81902)	251	87.7622
374	TRP	0.757394	(0.547488, 1.04778)	173	60.4895
375	THR	2.50195	(1.96182, 3.19078)	258	90.2098
376	SER	3.70197	(3.01075, 4.55189)	277	96.8531
377	ILE	2.81428	(2.2354, 3.54307)	262	91.6084
378	ALA	1.36027	(1.00639, 1.83859)	215	75.1748
379	SER	0.468225	(0.315948, 0.693896)	128	44.7552
380	MET	0.245798	(0.159218, 0.379461)	84	29.3706
381	GLN	0.475302	(0.307801, 0.733953)	132	46.1538
382	GLU	0.332019	(0.209949, 0.525062)	102	35.6643
383	ARG	0.19223	(0.119535, 0.309134)	69	24.1259
384	ARG	0.103691	(0.0623333, 0.172491)	39	13.6364
385	SER	0.0692227	(0.0403233, 0.118834)	20	6.99301
386	THR	0.0486795	(0.0270439, 0.0876237)	9	3.14685
387	LEU	0.0673058	(0.0393136, 0.115229)	18	6.29371
388	GLY	0.102912	(0.0615396, 0.172099)	38	13.2867
389	ALA	0.254133	(0.162945, 0.396352)	87	30.4196
390	ALA	0.270542	(0.175899, 0.416107)	91	31.8182
391	VAL	0.536671	(0.369094, 0.780331)	143	50
392	LEU	0.730654	(0.518184, 1.03024)	169	59.0909
393	ASN	3.34574	(2.68291, 4.17233)	271	94.7552
394	ASP	3.56509	(2.88254, 4.40926)	274	95.8042
395	LEU	1.85172	(1.42534, 2.40566)	242	84.6154
396	LEU	0.743047	(0.529043, 1.04362)	171	59.7902
397	TYR	0.313491	(0.20978, 0.468472)	99	34.6154
398	ALA	0.199976	(0.126874, 0.315198)	74	25.8741
399	VAL	0.199052	(0.124656, 0.317848)	72	25.1748
400	GLY	0.171598	(0.107537, 0.273821)	63	22.028
401	GLY	0.0643997	(0.0380824, 0.108904)	15	5.24476
402	PHE	0.0938308	(0.0559621, 0.157325)	33	11.5385
403	ASP	0.214452	(0.132549, 0.346963)	78	27.2727
404	GLY	0.199534	(0.12043, 0.330599)	73	25.5245
405	SER	0.466403	(0.297604, 0.730943)	127	44.4056
406	THR	0.525239	(0.344711, 0.800309)	141	49.3007
407	GLY	0.181322	(0.114342, 0.287536)	66	23.0769
408	LEU	0.386156	(0.257948, 0.578086)	107	37.4126
409	ALA	1.57722	(1.19175, 2.08736)	228	79.7203
410	SER	1.23267	(0.909838, 1.67004)	208	72.7273
411	VAL	0.636183	(0.447474, 0.904473)	156	54.5455
412	GLU	0.752217	(0.542977, 1.04209)	172	60.1399
413	ALA	1.98051	(1.52977, 2.56406)	247	86.3636
414	TYR	1.55952	(1.19112, 2.04187)	226	79.021
415	SER	3.22507	(2.59782, 4.00378)	268	93.7063
416	TYR	5.9397	(5.00002, 7.05597)	284	99.3007
417	LYS	1.85003	(1.40831, 2.43029)	241	84.2657
418	THR	2.36187	(1.83425, 3.04127)	255	89.1608
419	ASN	1.12723	(0.831452, 1.52822)	200	69.9301
420	GLU	1.45184	(1.08523, 1.9423)	219	76.5734
421	TRP	1.07657	(0.801549, 1.44596)	193	67.4825
422	PHE	6.83312	(5.81252, 8.03291)	286	100
423	PHE	3.34281	(2.69888, 4.14039)	270	94.4056
424	VAL	1.50642	(1.1359, 1.99781)	224	78.3217
425	ALA	1.59842	(1.20855, 2.11405)	230	80.4196
426	PRO	1.51591	(1.14391, 2.00889)	225	78.6713
427	MET	0.53926	(0.375532, 0.774372)	145	50.6993
428	ASN	0.642105	(0.433616, 0.95084)	158	55.2448
429	THR	0.450695	(0.297873, 0.681922)	126	44.0559
430	ARG	0.36472	(0.244684, 0.543641)	106	37.0629
431	ARG	0.0892801	(0.0534466, 0.149138)	29	10.1399
432	SER	0.0432278	(0.0243879, 0.076622)	6	2.0979
433	SER	0.0305215	(0.0163574, 0.0569505)	2	0.699301
434	VAL	0.0414074	(0.0231617, 0.0740261)	5	1.74825
435	GLY	0.0626589	(0.0358967, 0.109373)	14	4.8951
436	VAL	0.144806	(0.0885957, 0.23668)	51	17.8322
437	GLY	0.312941	(0.202372, 0.483923)	98	34.2657
438	VAL	0.408683	(0.275951, 0.605259)	113	39.5105
439	VAL	1.12949	(0.827468, 1.54175)	201	70.2797
440	GLU	2.34086	(1.81486, 3.0193)	254	88.8112
441	GLY	1.45129	(1.08535, 1.94062)	218	76.2238
442	LYS	1.76262	(1.34454, 2.31069)	238	83.2168
443	LEU	0.439347	(0.302343, 0.638433)	121	42.3077
444	TYR	0.44957	(0.304507, 0.66374)	125	43.7063
445	ALA	0.207057	(0.130235, 0.329195)	77	26.9231
446	VAL	0.126858	(0.0767516, 0.209675)	47	16.4336
447	GLY	0.0989731	(0.059486, 0.164672)	35	12.2378
448	GLY	0.0443031	(0.0252928, 0.077602)	7	2.44755
449	TYR	0.0648296	(0.0374569, 0.112206)	16	5.59441
450	ASP	0.146754	(0.0903248, 0.238436)	53	18.5315
451	GLY	0.200255	(0.124069, 0.323223)	75	26.2238
452	ALA	0.513162	(0.331825, 0.793597)	139	48.6014
453	SER	0.387341	(0.24617, 0.609469)	108	37.7622
454	ARG	0.283366	(0.177898, 0.451364)	94	32.8671
455	GLN	0.497597	(0.323459, 0.765484)	135	47.2028
456	CYS	0.15994	(0.0988735, 0.258721)	57	19.9301
457	LEU	0.24543	(0.157178, 0.383232)	83	29.021
458	SER	0.679664	(0.474838, 0.972842)	165	57.6923
459	THR	0.769565	(0.539337, 1.09807)	174	60.8392
460	VAL	0.430203	(0.291876, 0.634084)	117	40.9091
461	GLU	0.643716	(0.457471, 0.905785)	159	55.5944
462	GLN	2.23801	(1.74376, 2.87236)	252	88.1119
463	TYR	1.20615	(0.903793, 1.60966)	205	71.6783
464	ASN	3.0645	(2.45169, 3.83048)	265	92.6573
465	PRO	1.27525	(0.949049, 1.71358)	209	73.0769
466	ALA	3.62675	(2.92813, 4.49204)	276	96.5035
467	THR	4.48327	(3.69205, 5.44405)	279	97.5524
468	ASN	2.54113	(2.00769, 3.21631)	260	90.9091
469	GLU	2.79045	(2.21524, 3.51501)	261	91.2587
470	TRP	1.08377	(0.810523, 1.44914)	194	67.8322
471	ILE	5.25103	(4.37999, 6.2953)	282	98.6014
472	TYR	2.44658	(1.92194, 3.11443)	257	89.8601
473	VAL	1.19153	(0.87684, 1.61916)	203	70.979
474	ALA	0.811766	(0.576806, 1.14243)	175	61.1888
475	ASP	0.969077	(0.69439, 1.35243)	182	63.6364
476	MET	0.421377	(0.286027, 0.620776)	116	40.5594
477	SER	0.638938	(0.430524, 0.948244)	157	54.8951
478	THR	0.592623	(0.398265, 0.881828)	152	53.1469
479	ARG	0.283044	(0.183172, 0.437369)	93	32.5175
480	ARG	0.08308	(0.0492344, 0.140192)	26	9.09091
481	SER	0.0381587	(0.0213726, 0.0681287)	3	1.04895
482	GLY	0.0301452	(0.0162815, 0.0558139)	1	0.34965
483	ALA	0.0528114	(0.030205, 0.0923372)	10	3.4965
484	GLY	0.0934598	(0.0553081, 0.157929)	32	11.1888
485	VAL	0.126216	(0.0768192, 0.207375)	46	16.0839
486	GLY	0.253968	(0.1633, 0.394976)	86	30.0699
487	VAL	0.399206	(0.269165, 0.592073)	112	39.1608
488	LEU	1.04353	(0.761295, 1.43039)	187	65.3846
489	SER	3.20675	(2.55898, 4.01851)	267	93.3566
490	GLY	1.50024	(1.12657, 1.99784)	222	77.6224
491	GLN	1.06645	(0.779691, 1.45866)	190	66.4336
492	LEU	0.391576	(0.265281, 0.577996)	109	38.1119
493	TYR	0.356838	(0.23562, 0.540418)	105	36.7133
494	ALA	0.196927	(0.123581, 0.313806)	71	24.8252
495	THR	0.26397	(0.166808, 0.417725)	89	31.1189
496	GLY	0.145639	(0.0900367, 0.235578)	52	18.1818
497	GLY	0.0571851	(0.0331768, 0.0985668)	12	4.1958
498	HIS	0.0680985	(0.0396704, 0.116898)	19	6.64336
499	ASP	0.1217	(0.0713265, 0.207648)	45	15.7343
500	GLY	0.137641	(0.0782399, 0.24214)	50	17.4825
501	PRO	0.184071	(0.1058, 0.320246)	67	23.4266
502	LEU	0.24908	(0.149006, 0.416365)	85	29.7203
503	VAL	0.16368	(0.0997259, 0.268646)	59	20.6294
504	ARG	0.26473	(0.166984, 0.419693)	90	31.4685
505	LYS	0.321427	(0.212087, 0.487138)	101	35.3147
506	SER	0.441877	(0.292844, 0.666757)	122	42.6573
507	VAL	0.419686	(0.282177, 0.624205)	115	40.2098
508	GLU	0.414003	(0.282917, 0.605824)	114	39.8601
509	VAL	0.580829	(0.404203, 0.834637)	150	52.4476
510	TYR	0.97742	(0.714905, 1.33633)	184	64.3357
511	ASP	2.05028	(1.5858, 2.65082)	249	87.0629
512	PRO	2.00475	(1.54808, 2.59614)	248	86.7133
513	GLY	4.73982	(3.91467, 5.73889)	280	97.9021
514	THR	3.34964	(2.69348, 4.16566)	272	95.1049
515	ASN	1.64117	(1.25068, 2.15359)	233	81.4685
516	THR	5.0869	(4.23457, 6.11079)	281	98.2517
517	TRP	1.06307	(0.790476, 1.42966)	188	65.7343
518	LYS	2.25969	(1.753, 2.91284)	253	88.4615
519	GLN	1.70351	(1.29105, 2.24773)	236	82.5175
520	VAL	0.919458	(0.660989, 1.279)	180	62.9371
521	ALA	1.10244	(0.796628, 1.52564)	198	69.2308
522	ASP	0.595531	(0.409686, 0.865681)	153	53.4965
523	MET	0.320256	(0.211903, 0.484013)	100	34.965
524	ASN	0.583912	(0.388973, 0.876548)	151	52.7972
525	MET	0.475135	(0.313185, 0.720829)	131	45.8042
526	CYS	0.396279	(0.258483, 0.607532)	111	38.8112
527	ARG	0.120057	(0.072567, 0.198625)	43	15.035
528	ARG	0.0486433	(0.027644, 0.0855945)	8	2.7972
529	ASN	0.0409439	(0.02255, 0.0743414)	4	1.3986
530	ALA	0.0920034	(0.0550618, 0.15373)	30	10.4895
531	GLY	0.23481	(0.151031, 0.36506)	80	27.972
532	VAL	0.431882	(0.293307, 0.635928)	118	41.2587
533	CYS	1.47387	(1.10758, 1.96131)	220	76.9231
534	ALA	2.36792	(1.86119, 3.01262)	256	89.5105
535	VAL	1.92598	(1.48067, 2.50524)	245	85.6643
536	ASN	1.2834	(0.938522, 1.755)	211	73.7762
537	GLY	1.28079	(0.942308, 1.74085)	210	73.4266
538	LEU	1.21434	(0.899684, 1.63905)	206	72.028
539	LEU	0.717685	(0.515149, 0.999852)	168	58.7413
540	TYR	1.22236	(0.90511, 1.65081)	207	72.3776
541	VAL	0.43271	(0.295186, 0.634306)	119	41.6084
542	VAL	0.666948	(0.45958, 0.967884)	162	56.6434
543	GLY	0.202246	(0.128826, 0.317508)	76	26.5734
544	GLY	0.0694034	(0.0411303, 0.117111)	21	7.34266
545	ASP	0.0767759	(0.0453074, 0.130101)	22	7.69231
546	ASP	0.160917	(0.0967411, 0.267665)	58	20.2797
547	GLY	0.164794	(0.0978823, 0.277448)	60	20.979
548	SER	0.500766	(0.31939, 0.785143)	137	47.9021
549	CYS	0.354477	(0.222179, 0.565551)	104	36.3636
550	ASN	0.120109	(0.0732085, 0.197056)	44	15.3846
551	LEU	0.191971	(0.120374, 0.306153)	68	23.7762
552	ALA	0.565813	(0.387914, 0.825296)	149	52.0979
553	SER	0.396224	(0.264788, 0.592901)	110	38.4615
554	VAL	0.442953	(0.301856, 0.650003)	123	43.007
555	GLU	0.523172	(0.366563, 0.74669)	140	48.951
556	TYR	1.59392	(1.20716, 2.1046)	229	80.0699
557	TYR	0.644265	(0.458251, 0.905787)	160	55.9441
558	ASN	1.06629	(0.777982, 1.46143)	189	66.0839
559	PRO	1.19893	(0.883159, 1.6276)	204	71.3287
560	VAL	5.54203	(4.63299, 6.62944)	283	98.951
561	THR	3.60597	(2.9118, 4.46563)	275	96.1538
562	ASP	0.8352	(0.600155, 1.1623)	178	62.2378
563	LYS	0.994599	(0.714891, 1.38374)	186	65.035
564	TRP	0.551483	(0.385725, 0.788472)	146	51.049
565	THR	1.06731	(0.766692, 1.48581)	191	66.7832
566	LEU	0.697386	(0.491762, 0.988988)	166	58.042
567	LEU	1.6309	(1.22855, 2.16501)	232	81.1189
568	PRO	1.28691	(0.944568, 1.75332)	212	74.1259
569	THR	3.19243	(2.55632, 3.98681)	266	93.007
570	ASN	1.41975	(1.065, 1.89266)	217	75.8741
571	MET	0.817614	(0.584915, 1.14289)	176	61.5385
572	SER	1.72166	(1.28567, 2.30549)	237	82.8671
573	THR	0.610507	(0.414664, 0.898845)	155	54.1958
574	GLY	0.228601	(0.147211, 0.35499)	79	27.6224
575	ARG	0.0996262	(0.0594298, 0.16701)	36	12.5874
576	SER	0.0587674	(0.0338491, 0.10203)	13	4.54545
577	TYR	0.0658143	(0.0374155, 0.115768)	17	5.94406
578	ALA	0.171548	(0.106068, 0.277449)	62	21.6783
579	GLY	0.348239	(0.230233, 0.52673)	103	36.014
580	VAL	0.607735	(0.4252, 0.86863)	154	53.8462
581	ALA	0.986149	(0.720919, 1.34896)	185	64.6853
582	VAL	1.56186	(1.18577, 2.05725)	227	79.3706
583	ILE	1.61693	(1.22412, 2.13578)	231	80.7692
584	HIS	0.866983	(0.617964, 1.21635)	179	62.5874
585	LYS	0.559866	(0.372111, 0.842357)	147	51.3986

## Sheet: KLHL12-λ (KREP)
Position	Amino acid	λ substitution rate	50% credible interval	RANK	RANK (%)
279	ALA	1.0815	(0.615111, 1.9015)	212	73.3564
280	ASN	0.872628	(0.513443, 1.48308)	188	65.0519
281	GLU	0.463349	(0.267524, 0.802515)	133	46.0208
282	VAL	0.600362	(0.35101, 1.02685)	160	55.3633
283	LEU	0.418467	(0.23831, 0.73482)	117	40.4844
284	LEU	0.378853	(0.215228, 0.666875)	110	38.0623
285	VAL	0.464307	(0.266897, 0.80773)	134	46.3668
286	VAL	0.731862	(0.437127, 1.22533)	174	60.2076
287	GLY	0.459646	(0.266872, 0.79167)	128	44.2907
288	GLY	0.142741	(0.0753017, 0.270577)	27	9.34256
289	PHE	0.1073	(0.0535608, 0.214957)	10	3.46021
290	GLY	0.182592	(0.0944644, 0.352936)	45	15.5709
291	SER	0.237315	(0.119087, 0.472919)	71	24.5675
292	GLN	0.258592	(0.123194, 0.542802)	83	28.7197
293	GLN	0.17827	(0.0838335, 0.379085)	42	14.5329
294	SER	0.154164	(0.0734982, 0.32336)	32	11.0727
295	PRO	0.132796	(0.0672399, 0.262268)	23	7.95848
296	ILE	0.348231	(0.192856, 0.628786)	104	35.9862
297	ASP	1.10121	(0.699058, 1.73472)	214	74.0484
298	VAL	5.26751	(3.85733, 7.19323)	281	97.2318
299	VAL	1.33216	(0.86765, 2.04536)	228	78.8927
300	GLU	0.776271	(0.479056, 1.25788)	182	62.9758
301	LYS	0.599242	(0.359191, 0.999721)	159	55.0173
302	TYR	0.938804	(0.581133, 1.51661)	197	68.1661
303	ASP	1.34367	(0.852788, 2.11712)	229	79.2388
304	PRO	0.82013	(0.496074, 1.35587)	185	64.0138
305	LYS	1.32836	(0.830714, 2.12413)	226	78.2007
306	THR	5.3218	(3.88524, 7.28954)	282	97.5779
307	GLN	2.81669	(1.93894, 4.09178)	268	92.7336
308	GLU	2.19889	(1.47073, 3.28755)	257	88.9273
309	TRP	1.40125	(0.915324, 2.14514)	233	80.6228
310	SER	2.5727	(1.73127, 3.82309)	265	91.6955
311	PHE	1.79824	(1.17629, 2.74902)	249	86.1592
312	LEU	1.0885	(0.685873, 1.72749)	213	73.7024
313	PRO	2.29566	(1.54701, 3.40661)	261	90.3114
314	SER	3.16414	(2.21311, 4.52386)	271	93.7716
315	ILE	1.5872	(1.03825, 2.42638)	240	83.045
316	THR	1.87254	(1.19009, 2.94632)	252	87.1972
317	ARG	0.586266	(0.332494, 1.03373)	153	52.9412
318	LYS	0.267502	(0.146113, 0.489737)	88	30.4498
319	ARG	0.18474	(0.097753, 0.349133)	47	16.263
320	ARG	0.120068	(0.0610936, 0.235971)	19	6.57439
321	TYR	0.105191	(0.0516257, 0.214332)	8	2.76817
322	VAL	0.170599	(0.0897999, 0.3241)	38	13.1488
323	ALA	0.343502	(0.19103, 0.617673)	103	35.6401
324	SER	1.00251	(0.615328, 1.63333)	209	72.3183
325	VAL	1.00305	(0.622491, 1.61626)	210	72.6644
326	SER	1.6811	(1.09927, 2.57091)	244	84.4291
327	LEU	1.49863	(0.971598, 2.31155)	237	82.0069
328	HIS	3.30719	(2.26152, 4.83635)	272	94.1176
329	ASP	1.1721	(0.739483, 1.85781)	219	75.7785
330	ARG	0.966136	(0.61207, 1.52502)	204	70.5882
331	ILE	1.85876	(1.2195, 2.83311)	251	86.8512
332	TYR	0.799936	(0.48939, 1.30754)	184	63.6678
333	VAL	0.620076	(0.365069, 1.05321)	165	57.0934
334	ILE	0.462539	(0.259736, 0.823692)	131	45.3287
335	GLY	0.221523	(0.11816, 0.415305)	64	22.1453
336	GLY	0.167404	(0.0872387, 0.321235)	37	12.8028
337	TYR	0.216885	(0.111082, 0.423461)	61	21.1073
338	ASP	0.198478	(0.100549, 0.391786)	55	19.0311
339	GLY	0.196014	(0.0935071, 0.410893)	51	17.6471
340	ARG	0.237417	(0.111657, 0.504822)	72	24.9135
341	SER	0.21106	(0.101578, 0.438546)	58	20.0692
342	ARG	0.161288	(0.0806966, 0.322367)	35	12.1107
343	LEU	0.178036	(0.0909115, 0.348655)	41	14.1869
344	SER	0.206526	(0.107953, 0.395108)	57	19.7232
345	SER	0.387663	(0.208839, 0.719611)	111	38.4083
346	VAL	0.429664	(0.244872, 0.753906)	120	41.5225
347	GLU	0.58924	(0.35252, 0.98492)	155	53.6332
348	CYS	0.466362	(0.274853, 0.791309)	135	46.7128
349	LEU	0.69258	(0.419527, 1.14335)	172	59.5156
350	ASP	0.986576	(0.608925, 1.59844)	206	71.2803
351	TYR	1.49576	(0.963215, 2.32273)	236	81.6609
352	THR	3.08139	(2.11618, 4.48684)	270	93.4256
353	ALA	6.48819	(4.88096, 8.62466)	287	99.308
354	ASP	2.10079	(1.38358, 3.1898)	256	88.5813
355	GLU	0.83599	(0.49614, 1.40864)	187	64.7059
356	ASP	0.956063	(0.569383, 1.60535)	200	69.2042
357	GLY	2.52085	(1.73257, 3.66778)	264	91.3495
358	VAL	2.32197	(1.56507, 3.44493)	262	90.6574
359	TRP	0.952109	(0.594475, 1.52489)	199	68.8581
360	TYR	0.959296	(0.581081, 1.58368)	201	69.5502
361	SER	1.81568	(1.15827, 2.84622)	250	86.5052
362	VAL	0.610542	(0.349698, 1.06595)	163	56.4014
363	ALA	0.421059	(0.227415, 0.779592)	118	40.8304
364	PRO	0.494761	(0.27088, 0.903679)	141	48.7889
365	MET	0.248261	(0.130262, 0.47315)	82	28.3737
366	ASN	0.240033	(0.117148, 0.491821)	76	26.2976
367	VAL	0.164094	(0.0788312, 0.341574)	36	12.4567
368	ARG	0.132199	(0.0650898, 0.268501)	22	7.61246
369	ARG	0.119445	(0.0598193, 0.238505)	18	6.22837
370	GLY	0.111779	(0.055484, 0.225193)	14	4.84429
371	LEU	0.0962882	(0.046927, 0.197571)	4	1.38408
372	ALA	0.158002	(0.0810139, 0.308152)	34	11.7647
373	GLY	0.214403	(0.113144, 0.406286)	60	20.7612
374	ALA	0.309248	(0.169482, 0.564274)	95	32.872
375	THR	0.494312	(0.283321, 0.86243)	140	48.4429
376	THR	1.27273	(0.79389, 2.04039)	225	77.8547
377	LEU	1.39513	(0.879661, 2.21266)	232	80.2768
378	GLY	1.0014	(0.595583, 1.68372)	208	71.9723
379	ASP	0.960741	(0.565236, 1.63299)	202	69.8962
380	MET	0.443381	(0.251789, 0.78076)	125	43.2526
381	ILE	0.373534	(0.209566, 0.665794)	108	37.3702
382	TYR	0.320691	(0.17605, 0.58417)	97	33.564
383	VAL	0.338587	(0.185, 0.61968)	101	34.9481
384	SER	0.519878	(0.287031, 0.941615)	144	49.827
385	GLY	0.204889	(0.106757, 0.393224)	56	19.3772
386	GLY	0.107292	(0.0537895, 0.214011)	9	3.11419
387	PHE	0.0925308	(0.044571, 0.192097)	3	1.03806
388	ASP	0.110777	(0.0530167, 0.231464)	12	4.15225
389	GLY	0.153932	(0.0711031, 0.333249)	31	10.7266
390	SER	0.189292	(0.0858177, 0.417531)	49	16.955
391	ARG	0.146037	(0.0672292, 0.317225)	28	9.68858
392	ARG	0.102936	(0.0493029, 0.214912)	7	2.42215
393	HIS	0.120295	(0.0584088, 0.247752)	20	6.92042
394	THR	0.141548	(0.0702251, 0.285309)	26	8.99654
395	SER	0.183592	(0.0926658, 0.363737)	46	15.917
396	MET	0.284365	(0.152611, 0.529865)	91	31.4879
397	GLU	0.237634	(0.127052, 0.444462)	73	25.2595
398	ARG	0.231868	(0.122742, 0.438013)	69	23.8754
399	TYR	0.181595	(0.0950287, 0.347017)	43	14.8789
400	ASP	0.196892	(0.101062, 0.383588)	53	18.3391
401	PRO	0.242555	(0.1236, 0.475995)	78	26.9896
402	ASN	0.287908	(0.139883, 0.592575)	92	31.8339
403	ILE	0.230149	(0.110715, 0.478424)	68	23.5294
404	ASP	0.196449	(0.0987652, 0.390745)	52	17.9931
405	GLN	0.218725	(0.109616, 0.436439)	63	21.7993
406	TRP	0.24682	(0.128994, 0.472269)	81	28.0277
407	SER	0.435055	(0.226697, 0.834916)	124	42.9066
408	MET	0.303568	(0.155711, 0.591827)	94	32.526
409	LEU	0.274931	(0.141386, 0.534616)	89	30.7958
410	GLY	0.236491	(0.119711, 0.467189)	70	24.2215
411	ASP	0.175605	(0.0875051, 0.352402)	40	13.8408
412	MET	0.197676	(0.10158, 0.384682)	54	18.6851
413	GLN	0.264476	(0.130054, 0.537835)	85	29.4118
414	THR	0.182016	(0.0877373, 0.377601)	44	15.2249
415	ALA	0.121338	(0.0588795, 0.250053)	21	7.26644
416	ARG	0.102589	(0.0506842, 0.207648)	6	2.07612
417	GLU	0.086968	(0.0423799, 0.178468)	1	0.346021
418	GLY	0.0894932	(0.0435207, 0.184028)	2	0.692042
419	ALA	0.135028	(0.0688252, 0.264911)	24	8.3045
420	GLY	0.193624	(0.101217, 0.370395)	50	17.301
421	LEU	0.22815	(0.123125, 0.422763)	67	23.1834
422	VAL	0.302494	(0.167956, 0.544801)	93	32.1799
423	VAL	0.67843	(0.405478, 1.13512)	170	58.8235
424	ALA	1.19016	(0.751825, 1.88404)	220	76.1246
425	SER	3.85073	(2.71027, 5.47107)	274	94.8097
426	GLY	5.55078	(4.10934, 7.49783)	283	97.9239
427	VAL	5.20389	(3.83785, 7.05615)	280	96.8858
428	ILE	0.928956	(0.583662, 1.47853)	194	67.128
429	TYR	0.589518	(0.350466, 0.991628)	156	53.9792
430	CYS	0.326662	(0.181609, 0.587569)	98	33.91
431	LEU	0.350952	(0.19133, 0.643745)	105	36.3322
432	GLY	0.21834	(0.117266, 0.406534)	62	21.4533
433	GLY	0.110886	(0.0566569, 0.217022)	13	4.49827
434	TYR	0.117028	(0.0586805, 0.233392)	16	5.53633
435	ASP	0.150092	(0.0746456, 0.301795)	30	10.3806
436	GLY	0.266278	(0.132365, 0.535671)	86	29.7578
437	LEU	0.608066	(0.317903, 1.16307)	162	56.0554
438	ASN	0.35313	(0.183287, 0.680361)	106	36.6782
439	ILE	0.213827	(0.113133, 0.404144)	59	20.4152
440	LEU	0.239406	(0.127496, 0.449547)	75	25.9516
441	ASN	0.521007	(0.299276, 0.907018)	145	50.173
442	SER	0.395059	(0.218175, 0.715348)	112	38.7543
443	VAL	0.486514	(0.283299, 0.835496)	136	47.0588
444	GLU	0.905548	(0.565248, 1.45072)	191	66.09
445	LYS	2.20464	(1.47343, 3.29872)	258	89.2734
446	TYR	0.876756	(0.549116, 1.39989)	190	65.7439
447	ASP	1.22694	(0.780231, 1.9294)	223	77.1626
448	PRO	1.07695	(0.655041, 1.77062)	211	73.0104
449	HIS	0.914497	(0.533388, 1.56791)	192	66.436
450	THR	1.00129	(0.590587, 1.6976)	207	71.6263
451	GLY	0.751359	(0.437547, 1.29024)	178	61.5917
452	HIS	0.502642	(0.284029, 0.889517)	142	49.1349
453	TRP	0.529497	(0.312177, 0.898104)	146	50.519
454	THR	1.67188	(1.06548, 2.62342)	243	84.083
455	ASN	2.64424	(1.78921, 3.90786)	266	92.0415
456	VAL	1.5838	(1.01086, 2.48148)	239	82.699
457	THR	0.657665	(0.379271, 1.14041)	168	58.1315
458	PRO	0.493327	(0.282802, 0.860571)	139	48.0969
459	MET	0.681158	(0.409204, 1.13385)	171	59.1696
460	ALA	2.27767	(1.49325, 3.47415)	260	89.9654
461	THR	1.96835	(1.27727, 3.03333)	254	87.8893
462	LYS	0.575155	(0.339525, 0.974314)	151	52.2491
463	ARG	0.26148	(0.145028, 0.47144)	84	29.0657
464	SER	0.136288	(0.0705118, 0.263421)	25	8.65052
465	GLY	0.118627	(0.0599028, 0.234919)	17	5.88235
466	ALA	0.225304	(0.122558, 0.414187)	66	22.8374
467	GLY	0.432201	(0.244974, 0.762522)	121	41.8685
468	VAL	0.444551	(0.253721, 0.778907)	127	43.9446
469	ALA	0.655595	(0.383592, 1.12047)	167	57.7855
470	LEU	0.554042	(0.323197, 0.949768)	148	51.2111
471	LEU	0.591453	(0.342802, 1.02046)	157	54.3253
472	ASN	0.963909	(0.562702, 1.65118)	203	70.2422
473	ASP	0.975235	(0.585618, 1.62407)	205	70.9343
474	HIS	1.42589	(0.914901, 2.22228)	234	80.9689
475	ILE	0.743045	(0.453457, 1.21757)	176	60.8997
476	TYR	0.926363	(0.57079, 1.50344)	193	66.782
477	VAL	0.518951	(0.304666, 0.883953)	143	49.481
478	VAL	0.661139	(0.392067, 1.11487)	169	58.4775
479	GLY	0.537536	(0.321295, 0.899312)	147	50.8651
480	GLY	0.246182	(0.138354, 0.438047)	80	27.6817
481	PHE	0.49209	(0.283023, 0.855591)	138	47.7509
482	ASP	0.730116	(0.437082, 1.21961)	173	59.8616
483	GLY	0.935325	(0.56479, 1.54895)	196	67.8201
484	THR	4.80595	(3.46265, 6.67036)	278	96.1938
485	ALA	4.52714	(3.25815, 6.29037)	277	95.8478
486	HIS	0.829001	(0.515625, 1.33284)	186	64.3599
487	LEU	1.20929	(0.779996, 1.87486)	221	76.4706
488	SER	4.51289	(3.29247, 6.18568)	276	95.5017
489	SER	2.21139	(1.49835, 3.26376)	259	89.6194
490	VAL	1.14167	(0.737313, 1.7678)	217	75.0865
491	GLU	1.23886	(0.803798, 1.90939)	224	77.5087
492	ALA	1.75831	(1.16052, 2.66403)	248	85.8131
493	TYR	0.876381	(0.549288, 1.39825)	189	65.3979
494	ASN	0.934594	(0.580293, 1.50522)	195	67.474
495	ILE	1.48077	(0.93244, 2.35156)	235	81.3149
496	ARG	0.7428	(0.423109, 1.30404)	175	60.5536
497	THR	0.582523	(0.326235, 1.04015)	152	52.5952
498	ASP	0.785115	(0.464309, 1.32758)	183	63.3218
499	SER	1.22374	(0.754158, 1.98571)	222	76.8166
500	TRP	1.12477	(0.717162, 1.76405)	215	74.3945
501	THR	3.07987	(2.13457, 4.44381)	269	93.0796
502	THR	6.35186	(4.77598, 8.4477)	286	98.9619
503	VAL	4.9847	(3.68231, 6.74772)	279	96.5398
504	THR	4.30008	(3.1215, 5.92366)	275	95.1557
505	SER	6.72962	(5.10978, 8.86295)	288	99.654
506	MET	1.69189	(1.12908, 2.53524)	245	84.7751
507	THR	1.38996	(0.864486, 2.23485)	231	79.9308
508	THR	0.77411	(0.458189, 1.30786)	181	62.6298
509	PRO	0.767522	(0.473057, 1.24528)	180	62.2837
510	ARG	0.266484	(0.148839, 0.477119)	87	30.1038
511	CYS	0.156898	(0.0832982, 0.29553)	33	11.4187
512	TYR	0.109544	(0.0548986, 0.218582)	11	3.80623
513	VAL	0.242383	(0.132629, 0.44296)	77	26.6436
514	GLY	0.432813	(0.246997, 0.758417)	122	42.2145
515	ALA	0.588577	(0.347747, 0.996192)	154	53.2872
516	THR	0.746785	(0.43825, 1.27253)	177	61.2457
517	VAL	0.574112	(0.327701, 1.00581)	149	51.5571
518	LEU	0.342556	(0.185997, 0.630894)	102	35.2941
519	ARG	0.331373	(0.170952, 0.642332)	100	34.6021
520	GLY	0.35659	(0.185553, 0.685284)	107	37.0242
521	ARG	0.275803	(0.149658, 0.508276)	90	31.1419
522	LEU	0.318178	(0.177592, 0.570055)	96	33.218
523	TYR	0.414933	(0.237813, 0.723968)	115	39.7924
524	ALA	0.645468	(0.385241, 1.08148)	166	57.4394
525	ILE	1.51857	(0.963718, 2.39288)	238	82.3529
526	ALA	0.596263	(0.353485, 1.00578)	158	54.6713
527	GLY	0.171302	(0.0925471, 0.317075)	39	13.4948
528	TYR	0.149257	(0.0777821, 0.286409)	29	10.0346
529	ASP	0.238328	(0.128918, 0.440593)	74	25.6055
530	GLY	0.375778	(0.198667, 0.710782)	109	37.7163
531	ASN	0.444381	(0.229084, 0.86202)	126	43.5986
532	SER	0.4628	(0.243741, 0.878736)	132	45.6747
533	LEU	0.246135	(0.131891, 0.459339)	79	27.3356
534	LEU	0.422245	(0.240398, 0.74165)	119	41.1765
535	SER	1.3689	(0.87335, 2.14563)	230	79.5848
536	SER	0.948426	(0.592408, 1.5184)	198	68.5121
537	ILE	1.13177	(0.713149, 1.79611)	216	74.7405
538	GLU	0.607124	(0.370484, 0.994915)	161	55.7093
539	CYS	0.418188	(0.241354, 0.724582)	116	40.1384
540	TYR	0.434487	(0.253909, 0.743491)	123	42.5606
541	ASP	0.761383	(0.456919, 1.26872)	179	61.9377
542	PRO	1.33043	(0.853019, 2.07505)	227	78.5467
543	ILE	7.80447	(5.9533, 10.2313)	289	100
544	ILE	6.01391	(4.47229, 8.08693)	285	98.6159
545	ASP	2.37496	(1.63609, 3.44752)	263	91.0035
546	SER	5.84753	(4.34814, 7.86396)	284	98.2699
547	TRP	1.71772	(1.15588, 2.55267)	246	85.1211
548	GLU	2.68279	(1.81525, 3.96494)	267	92.3875
549	VAL	1.16381	(0.739865, 1.83066)	218	75.4325
550	VAL	1.9901	(1.2954, 3.05737)	255	88.2353
551	THR	1.65349	(1.07345, 2.54695)	242	83.737
552	SER	1.6043	(1.04722, 2.45772)	241	83.391
553	MET	1.94334	(1.29832, 2.90882)	253	87.5433
554	GLY	3.53661	(2.45169, 5.10164)	273	94.4637
555	THR	1.73686	(1.12345, 2.68519)	247	85.4671
556	GLN	0.574756	(0.339568, 0.972836)	150	51.9031
557	ARG	0.222123	(0.119976, 0.411238)	65	22.4913
558	CYS	0.115635	(0.0587773, 0.227495)	15	5.19031
559	ASP	0.0974694	(0.0482599, 0.196857)	5	1.7301
560	ALA	0.188279	(0.100152, 0.353952)	48	16.609
561	GLY	0.328505	(0.18453, 0.584811)	99	34.2561
562	VAL	0.411752	(0.233615, 0.725723)	114	39.4464
563	CYS	0.488263	(0.27946, 0.853078)	137	47.4048
564	VAL	0.405441	(0.227512, 0.722523)	113	39.1003
565	LEU	0.461688	(0.260866, 0.817111)	130	44.9827
566	ARG	0.460691	(0.258063, 0.822421)	129	44.6367
567	GLU	0.617999	(0.337745, 1.1308)	164	56.7474
