# Supplementary material for: Comparative structural and evolutionary analyses predict functional sites in the artemisinin resistance malaria protein K13
Source: Sci Rep. 2019 Jul 23;9:10675. doi: 10.1038/s41598-019-47034-6 (PMC6650413; doi:10.1038/s41598-019-47034-6)
Supplement: Supplementary file 5 — Supplementary Dataset 2 [file 41598_2019_47034_MOESM5_ESM.xlsx]

## Sheet: legend
Dataset S2. Table of structure-based values (RMSF, RSA and WCNsc) for K13 Kelch-repeat propeller.
We provide for each position of K13 Kelch-repeat propeller the RMSF (three replicates, calculated during a 100 ns simulation), RSA and WCNsc values.

## Sheet: K13-KREP
AA	Position	RMSF (replicate 1)	RMSF (replicate 2)	RMSF (replicate 3)	RSA	WCNsc
P	443	0.1448	0.1169	0.1964	15.7233	0.838122
L	444	0.1025	0.0779	0.1445	0.497512	0.910183
V	445	0.0682	0.0653	0.09	0.574713	1.14867
F	446	0.059	0.0575	0.0635	0	1.15722
C	447	0.0549	0.052	0.0529	0	1.33216
I	448	0.057	0.118	0.0573	0	1.31736
G	449	0.0368	0.0369	0.0362	0	1.31594
G	450	0.0385	0.0355	0.0358	0	1.35595
F	451	0.1296	0.09	0.0972	13.75	0.986075
D	452	0.1522	0.1002	0.1018	31.6062	0.898919
G	453	0.1472	0.1026	0.0954	38.4615	0.862506
V	454	0.1654	0.1335	0.1252	59.1954	0.622437
E	455	0.1509	0.1351	0.1312	32.7354	0.712474
Y	456	0.0602	0.0927	0.0493	14.4487	0.984327
L	457	0.0607	0.0569	0.0557	8.45771	1.10646
N	458	0.0679	0.0633	0.0638	22.0513	0.910167
S	459	0.0596	0.0504	0.047	12.2581	1.03099
M	460	0.0786	0.0685	0.0765	0	1.16896
E	461	0.0759	0.0959	0.0784	0	1.115
L	462	0.0872	0.0813	0.0847	3.48259	0.967919
L	463	0.0763	0.0724	0.078	2.98507	1.00456
D	464	0.1302	0.1043	0.157	2.59067	0.729888
I	465	0.1606	0.124	0.1836	4.06091	0.708303
S	466	0.1545	0.1284	0.2129	7.74194	0.540453
Q	467	0.1753	0.1426	0.2098	25.3333	0.534265
Q	468	0.1617	0.1649	0.1814	25.7778	0.616593
C	469	0.1171	0.0958	0.1446	22.1557	0.718836
W	470	0.0658	0.0628	0.0981	1.75439	1.13229
R	471	0.2231	0.2273	0.2282	22.2628	0.663093
M	472	0.154	0.1808	0.1467	41.0714	0.824458
C	473	0.0758	0.0869	0.0732	11.3772	0.974604
T	474	0.0699	0.0693	0.0739	21.5116	0.84853
P	475	0.0602	0.061	0.0594	40.8805	0.81365
M	476	0.0684	0.0762	0.068	1.33929	1.2048
S	477	0.0854	0.0792	0.0841	48.3871	0.861781
T	478	0.0921	0.0923	0.0626	16.2791	1.00078
K	479	0.1045	0.0996	0.0841	42.7966	0.813828
K	480	0.0616	0.0595	0.0527	1.27119	1.25128
A	481	0.0496	0.0394	0.0402	0	1.30541
Y	482	0.066	0.0653	0.0627	18.251	1.2412
F	483	0.0882	0.0774	0.0733	4.58333	1.40164
G	484	0.0338	0.0338	0.0368	0.961538	1.45552
S	485	0.0594	0.0526	0.0624	12.9032	1.45091
A	486	0.0484	0.0483	0.0487	3.87597	1.31549
V	487	0.0882	0.0859	0.0905	19.5402	1.11149
L	488	0.0749	0.0766	0.077	3.48259	1.03374
N	489	0.1075	0.1298	0.1297	40.5128	0.776585
N	490	0.1058	0.09	0.1146	16.9231	0.829075
F	491	0.1014	0.1046	0.0999	1.66667	0.864359
L	492	0.0832	0.081	0.0877	0.497512	1.18549
Y	493	0.0509	0.0518	0.0515	0.380228	1.15776
V	494	0.0474	0.0761	0.052	0	1.31142
F	495	0.0334	0.0356	0.0378	0	1.37334
G	496	0.0364	0.0353	0.035	0	1.29075
G	497	0.0406	0.0351	0.0351	0	1.28768
N	498	0.0561	0.0754	0.0506	4.10256	1.08724
N	499	0.0653	0.0812	0.0553	7.69231	0.936649
Y	500	0.1397	0.2028	0.1811	61.597	0.665689
D	501	0.1094	0.1327	0.1069	65.285	0.650341
Y	502	0.1105	0.1306	0.1093	51.711	0.692707
K	503	0.1191	0.176	0.1303	33.0508	0.798826
A	504	0.0512	0.054	0.0452	10.8527	1.01302
L	505	0.0525	0.0591	0.0521	5.97015	1.07273
F	506	0.106	0.1493	0.1343	37.5	0.810609
E	507	0.0914	0.1001	0.0818	18.3857	0.973355
T	508	0.0477	0.0544	0.0505	0	1.15479
E	509	0.0875	0.0827	0.0945	0.44843	1.10701
V	510	0.0898	0.0599	0.0573	0	1.07505
Y	511	0.0598	0.0592	0.063	0.380228	1.02984
D	512	0.1161	0.1171	0.1106	0	0.799818
R	513	0.2862	0.0971	0.1897	8.0292	0.857435
L	514	0.1704	0.1557	0.1887	7.46269	0.598029
R	515	0.2163	0.1719	0.206	22.9927	0.621893
D	516	0.1033	0.0967	0.1023	30.0518	0.737948
V	517	0.1014	0.1076	0.1002	35.6322	0.672698
W	518	0.0643	0.0841	0.069	10.1754	1.07468
Y	519	0.2485	0.0919	0.085	18.6312	0.831663
V	520	0.1178	0.1297	0.1156	49.4253	0.776168
S	521	0.0813	0.085	0.0697	14.1935	1.00979
S	522	0.0738	0.0679	0.0713	17.4194	0.886157
N	523	0.1051	0.0869	0.0853	45.641	0.773566
L	524	0.0566	0.0658	0.0507	3.48259	1.2007
N	525	0.054	0.0578	0.0597	48.2051	0.817431
I	526	0.096	0.0991	0.0911	17.2589	0.963401
P	527	0.0636	0.0542	0.0471	28.9308	0.885191
R	528	0.0559	0.0375	0.0408	0	1.2647
R	529	0.0717	0.1049	0.0669	27.0073	1.08625
N	530	0.0519	0.054	0.0549	14.8718	1.28393
N	531	0.0395	0.0348	0.0382	4.61538	1.39253
C	532	0.0417	0.0438	0.0656	7.78443	1.43197
G	533	0.0483	0.0478	0.0499	17.3077	1.41266
V	534	0.0881	0.0919	0.0811	10.3448	1.31959
T	535	0.0588	0.0618	0.0622	27.3256	1.12085
S	536	0.0708	0.0695	0.0704	5.16129	1.1111
N	537	0.163	0.1417	0.1261	43.0769	0.854298
G	538	0.0735	0.075	0.0619	46.1538	0.853354
R	539	0.1195	0.148	0.0948	37.2263	0.846756
I	540	0.0534	0.0567	0.0562	0	1.24511
Y	541	0.0471	0.0501	0.0521	0.760456	1.16054
C	542	0.04	0.0399	0.045	0	1.34855
I	543	0.059	0.0533	0.0636	2.03046	1.35781
G	544	0.0431	0.0353	0.0409	0	1.3098
G	545	0.0392	0.0345	0.0389	0	1.32813
Y	546	0.0627	0.0624	0.1033	25.0951	0.951473
D	547	0.0834	0.0791	0.0795	27.4611	0.928029
G	548	0.0749	0.0897	0.0861	21.1538	0.929478
S	549	0.1006	0.0996	0.1002	68.3871	0.717308
S	550	0.0821	0.0813	0.0769	36.129	0.743243
I	551	0.057	0.0633	0.0659	20.8122	1.03233
I	552	0.0838	0.0888	0.0537	3.5533	1.09949
P	553	0.0437	0.0481	0.0548	22.6415	0.963037
N	554	0.0615	0.0682	0.0661	17.4359	0.98117
V	555	0.0546	0.0477	0.0493	0	1.18442
E	556	0.0554	0.0658	0.0459	0	1.11377
A	557	0.048	0.0514	0.047	3.10078	1.06317
Y	558	0.0539	0.0611	0.0607	0.760456	1.03193
D	559	0.0886	0.0915	0.0908	9.32642	0.795751
H	560	0.1263	0.1039	0.1107	14.7321	0.799807
R	561	0.158	0.179	0.1317	85.7664	0.499812
M	562	0.1679	0.1688	0.1706	47.7679	0.686046
K	563	0.1269	0.118	0.1515	44.9153	0.656259
A	564	0.0655	0.0636	0.0691	27.907	0.750525
W	565	0.0443	0.0479	0.0454	3.85965	1.16582
V	566	0.0759	0.091	0.0725	37.931	0.764218
E	567	0.1377	0.114	0.1436	37.6682	0.83632
V	568	0.0864	0.0806	0.0945	18.3908	0.987373
A	569	0.0628	0.0567	0.0582	16.2791	0.875221
P	570	0.0512	0.0514	0.0504	38.3648	0.843416
L	571	0.0551	0.0544	0.0567	2.98507	1.21456
N	572	0.0584	0.0568	0.0535	58.9744	0.763339
T	573	0.0991	0.0673	0.0629	24.4186	0.94194
P	574	0.0485	0.0534	0.0513	29.5597	0.912451
R	575	0.0539	0.0498	0.057	1.82482	1.23333
S	576	0.0431	0.0414	0.0414	3.22581	1.28298
S	577	0.0476	0.0481	0.0456	11.6129	1.35917
A	578	0.0524	0.0614	0.0519	12.4031	1.40742
M	579	0.0785	0.0679	0.0759	1.33929	1.41157
C	580	0.043	0.0454	0.0646	13.7725	1.40105
V	581	0.0926	0.0898	0.0877	5.74713	1.23348
A	582	0.074	0.0745	0.0792	17.0543	1.18494
F	583	0.1336	0.1171	0.1365	16.6667	1.01739
D	584	0.1374	0.1393	0.154	63.2124	0.704864
N	585	0.1573	0.1496	0.1534	39.4872	0.736986
K	586	0.107	0.1159	0.1145	13.9831	0.899968
I	587	0.0613	0.0768	0.0823	0	1.2317
Y	588	0.0606	0.0642	0.0637	9.12548	1.09839
V	589	0.0666	0.0847	0.0809	0	1.31972
I	590	0.0562	0.0601	0.0544	0	1.3235
G	591	0.0451	0.0492	0.0404	0	1.314
G	592	0.0415	0.0419	0.0407	0	1.36985
T	593	0.0509	0.0519	0.0548	14.5349	1.11783
N	594	0.0928	0.1179	0.0961	38.9744	0.898565
G	595	0.0774	0.0799	0.084	55.7692	0.840084
E	596	0.1596	0.1423	0.1488	36.7713	0.729847
R	597	0.0552	0.0567	0.0541	20.073	1.06007
L	598	0.056	0.0573	0.0605	12.4378	1.06428
N	599	0.0636	0.0715	0.0737	36.9231	0.900133
S	600	0.0521	0.0529	0.053	24.5161	0.993051
I	601	0.0498	0.0582	0.0513	1.52284	1.14717
E	602	0.0473	0.0625	0.0552	2.69058	1.08682
V	603	0.0853	0.0861	0.0815	6.89655	1.00112
Y	604	0.0735	0.0676	0.0457	2.28137	1.0446
E	605	0.134	0.1511	0.1066	28.2511	0.777424
E	606	0.1404	0.1739	0.0938	9.86547	0.907217
K	607	0.2102	0.2117	0.1698	48.3051	0.658463
M	608	0.1951	0.1988	0.1488	59.8214	0.594344
N	609	0.1715	0.1507	0.1367	42.0513	0.767283
K	610	0.1565	0.1726	0.1722	33.8983	0.661276
W	611	0.0548	0.052	0.0448	4.21053	1.11206
E	612	0.1237	0.1321	0.1304	23.7668	0.7378
Q	613	0.1357	0.1457	0.1331	44	0.73086
F	614	0.0684	0.0735	0.0627	10.8333	0.981078
P	615	0.0861	0.084	0.0788	58.4906	0.731257
Y	616	0.095	0.108	0.0806	30.7985	0.732713
A	617	0.0664	0.0758	0.0707	35.6589	0.861692
L	618	0.0675	0.0739	0.0677	2.98507	1.18843
L	619	0.145	0.1464	0.1331	43.7811	0.808449
E	620	0.1438	0.1417	0.1294	23.7668	0.947038
A	621	0.0614	0.0693	0.0595	17.8295	0.954719
R	622	0.0615	0.0687	0.0486	0	1.25573
S	623	0.0488	0.0557	0.0452	1.93548	1.33505
S	624	0.0533	0.0555	0.0445	10.3226	1.37602
G	625	0.0456	0.045	0.0446	15.3846	1.45941
A	626	0.0484	0.051	0.0485	11.6279	1.42739
A	627	0.0527	0.0541	0.0505	10.0775	1.35041
F	628	0.06	0.0603	0.0566	1.25	1.24917
N	629	0.0906	0.0829	0.0581	17.9487	1.05283
Y	630	0.1088	0.105	0.1138	13.308	0.945183
L	631	0.1271	0.1107	0.1049	79.1045	0.663861
N	632	0.1722	0.1361	0.1385	29.2308	0.766576
Q	633	0.09	0.1219	0.1125	17.3333	0.886357
I	634	0.1017	0.0957	0.087	1.52284	1.12965
Y	635	0.0627	0.0648	0.0754	2.28137	1.08504
V	636	0.0843	0.093	0.0914	0	1.30795
V	637	0.0723	0.0894	0.0829	0.574713	1.33846
G	638	0.0389	0.0389	0.0384	0	1.34104
G	639	0.0381	0.0376	0.0357	0	1.37761
I	640	0.0511	0.0509	0.0461	6.59898	1.09685
D	641	0.0928	0.0764	0.0729	7.25389	0.916035
N	642	0.084	0.121	0.0651	25.641	0.823406
E	643	0.1522	0.1466	0.1437	57.3991	0.651628
H	644	0.1266	0.0875	0.0897	59.8214	0.67131
N	645	0.1023	0.0836	0.0618	46.6667	0.703164
I	646	0.0707	0.0635	0.0606	21.3198	0.984509
L	647	0.0514	0.0529	0.0503	4.97512	1.11998
D	648	0.0787	0.0786	0.0801	29.0155	0.903056
S	649	0.0579	0.0559	0.0565	7.74194	1.06931
V	650	0.0609	0.0617	0.0589	0	1.12223
E	651	0.0769	0.0901	0.0832	0	1.10721
Q	652	0.0981	0.1063	0.1039	14.6667	0.943298
Y	653	0.0702	0.0724	0.062	7.98479	0.927071
Q	654	0.1021	0.1581	0.1472	11.5556	0.823319
P	655	0.1012	0.1568	0.1088	35.8491	0.807883
F	656	0.272	0.2983	0.2598	42.9167	0.57042
N	657	0.1674	0.1969	0.1409	31.2821	0.659883
K	658	0.151	0.1708	0.1446	29.661	0.601768
R	659	0.2381	0.2087	0.1909	58.0292	0.582484
W	660	0.067	0.0945	0.0618	3.15789	1.05342
Q	661	0.1398	0.1644	0.1599	18.6667	0.736688
F	662	0.1857	0.1911	0.2137	42.0833	0.831886
L	663	0.1082	0.0939	0.1092	19.403	0.912645
N	664	0.1339	0.1115	0.1236	62.0513	0.641683
G	665	0.0549	0.0567	0.057	28.8462	0.945341
V	666	0.0564	0.0602	0.0753	4.5977	1.16145
P	667	0.0637	0.0626	0.0635	49.6855	0.893831
E	668	0.0866	0.0903	0.0942	24.2152	0.968186
K	669	0.1064	0.0797	0.1103	44.0678	0.804312
K	670	0.0677	0.0588	0.0638	1.69492	1.24319
M	671	0.0626	0.0583	0.0602	12.0536	1.21223
N	672	0.0843	0.0605	0.0487	13.3333	1.30597
F	673	0.047	0.0462	0.0493	6.66667	1.42145
G	674	0.0447	0.043	0.0422	1.92308	1.45062
A	675	0.0535	0.0547	0.049	18.6047	1.44041
A	676	0.056	0.0546	0.0521	12.4031	1.27931
T	677	0.0796	0.0769	0.0728	37.7907	1.09012
L	678	0.098	0.0931	0.1078	7.9602	1.03622
S	679	0.1219	0.1252	0.1308	76.129	0.661623
D	680	0.1459	0.159	0.1396	NA	NA
S	681	0.0807	0.0763	0.0866	7.09677	0.923665
Y	682	0.0604	0.0567	0.0544	1.52091	1.31983
I	683	0.0698	0.0758	0.0589	0.507614	1.23262
I	684	0.0693	0.0918	0.0684	1.52284	1.35567
T	685	0.0433	0.0454	0.0408	0	1.37447
G	686	0.0407	0.042	0.0375	0	1.3104
G	687	0.0417	0.0412	0.0402	0	1.30714
E	688	0.0949	0.1066	0.1042	17.0404	1.11013
N	689	0.0814	0.0823	0.122	25.1282	0.93127
G	690	0.1176	0.0973	0.0868	74.0385	0.746568
E	691	0.1876	0.1429	0.1584	50.6726	0.655909
V	692	0.1118	0.0659	0.0709	27.5862	0.946017
L	693	0.0611	0.0554	0.0601	8.45771	1.07991
N	694	0.0844	0.0749	0.0688	31.2821	0.908913
S	695	0.0524	0.0537	0.0491	8.3871	1.06677
C	696	0.1004	0.0923	0.0464	0	1.17382
H	697	0.0622	0.0603	0.0655	6.25	1.03782
F	698	0.1555	0.1471	0.1567	0.833333	1.00811
F	699	0.0639	0.0564	0.0569	0.416667	1.06508
S	700	0.1104	0.0886	0.0845	9.03226	0.823152
P	701	0.1047	0.091	0.0893	23.2704	0.922571
D	702	0.1533	0.1336	0.1579	15.544	0.564248
T	703	0.1131	0.1082	0.0991	29.6512	0.69842
N	704	0.1432	0.128	0.1005	26.1538	0.813847
E	705	0.1521	0.1575	0.1564	26.009	0.695152
W	706	0.0663	0.0636	0.0628	12.2807	1.08757
Q	707	0.1468	0.1416	0.1355	28	0.71195
L	708	0.1222	0.1271	0.1246	60.199	0.735553
G	709	0.0688	0.0615	0.0644	11.5385	0.963727
P	710	0.0821	0.0715	0.0692	18.239	0.93793
S	711	0.076	0.0684	0.0679	38.7097	0.856166
L	712	0.0753	0.059	0.0578	1.49254	1.22613
L	713	0.1335	0.088	0.1023	48.2587	0.792996
V	714	0.113	0.0934	0.0866	21.8391	0.96329
P	715	0.0715	0.0655	0.0606	31.4465	0.883462
R	716	0.0623	0.051	0.0477	0	1.26445
F	717	0.0992	0.0911	0.0657	7.08333	1.1614
G	718	0.0479	0.0389	0.0399	5.76923	1.36795
H	719	0.0434	0.0409	0.0388	3.125	1.4096
S	720	0.063	0.0622	0.0645	8.3871	1.44706
V	721	0.0589	0.0512	0.0546	2.87356	1.37701
L	722	0.0529	0.0706	0.0594	6.46766	1.31848
I	723	0.0978	0.1157	0.1505	8.12183	1.14039
A	724	0.1103	0.0789	0.1246	0.775194	1.03609
N	725	0.2294	0.1772	0.228	37.9487	0.826378
I	726	0.3023	0.2117	0.3071	4.56853	0.710347
